# Supplementary material for: Histopathological and Transcriptional Changes in Silkworm Larval Gonads in Response to Chlorfenapyr Exposure
Source: Insects. 2025 Jun 11;16(6):619. doi: 10.3390/insects16060619 (PMC12194514; doi:10.3390/insects16060619)
Supplement: Supplementary file 1 [file insects-16-00619-s001.zip]

Archive with 6 entries (5 files):
- Supplementary File(s)/Table S1.xlsx
- Supplementary File(s)/Table S2.xlsx
- Supplementary File(s)/Table S3.xlsx
- Supplementary File(s)/Table S4.xlsx
- Supplementary File(s)/Table S5.xlsx
- Supplementary File(s)/
