# Supplementary material for: Histopathological and Transcriptional Changes in Silkworm Larval Gonads in Response to Chlorfenapyr Exposure
Source: Insects. 2025 Jun 11;16(6):619. doi: 10.3390/insects16060619 (PMC12194514; doi:10.3390/insects16060619)
Supplement: Supplementary file 1 [file insects-16-00619-s001.zip › Supplementary File(s)/Table S1.xlsx]

## Sheet: Table 1
Table S1 Major primer sequences for qPCR in this study
Gene ID	Primer name	Primer Sequences 5'–3'
NM_001043866.2	EcR-F	CCAGACGGCAGAAGAAAGGT
	EcR-R	GTGACACTCCGCCTGAAGAA
NM_001202535.1	FoxO-F	ATGTCAATTCAGGGAGGCGG
	FoxO-R	CAACCTCAGCCAGTTCACCT
NM_001044063.3	FTZ-F1-F	AAGCCGCCCTTCTTGACTAC
	FTZ-F1-R	AAGAGTCTGGGTAGGTGCCT
NM_001043411.1	Hsp83-F	GGAGGCCGACAAGAATGACA
	Hsp83-R	TACGGGAAGCATGGACTTGG
NM_001177861.1	Kr-h1-F	GCTTTGCAACAGCTTCCTCC
	Kr-h1-R	GCGGTAAATCAGACGGCAAC
NM_001114643.2	Pdk-F	CGCCGTCATCTACCTCAAGG
	Pdk-R	CTCCCTCCTGCACTGATTCG
NM_001043794.1	RpS5-F	GATGCACGGTCGGAACAATG
	RpS5-R	TTGACGACGAACTGTACCCG
NM_001043800.1	RpS9-F	GCAGACGCAGGTGTTCAAAG
	RpS9-R	AATGTGCTTGCCAGAGTCCA
NM_001104596.2	Siwi-F	CGCCGTGATACAGAGTCGTT
	Siwi-R	TTCCTAGCCAGAACGCACAG
NM_001043921.1	BmGAPDH-F	TTCATGCCACAACTGCTACA
	BmGAPDH-R	AGTCAGCTTGCCATTAAGAG
