# Supplementary material for: Histopathological and Transcriptional Changes in Silkworm Larval Gonads in Response to Chlorfenapyr Exposure
Source: Insects. 2025 Jun 11;16(6):619. doi: 10.3390/insects16060619 (PMC12194514; doi:10.3390/insects16060619)
Supplement: Supplementary file 1 [file insects-16-00619-s001.zip › Supplementary File(s)/Table S2.xlsx]

## Sheet: Sheet1
Table S2 Statistical analyses of RNA sequencing data
Samples	Clean reads	Clean bases	GC Content	Q30	Total Reads	Mapped Reads	Uniq Mapped Reads	Multiple Map Reads
OC-72h-1	19342114	5774572276	0.4024	0.9579	38684228	36,987,729 (95.61%)	35,526,325 (91.84%)	1,461,404 (3.78%)
OC-72h-2	24684940	7372269734	0.4046	0.9572	49369880	47,378,269 (95.97%)	45,487,030 (92.14%)	1,891,239 (3.83%)
OC-72h-3	23249629	6953645096	0.4095	0.9575	46499258	44,889,411 (96.54%)	43,084,765 (92.66%)	1,804,646 (3.88%)
OC-96h-1	20410787	6092989008	0.4143	0.9604	40821574	39,447,051 (96.63%)	38,012,877 (93.12%)	1,434,174 (3.51%)
OC-96h-2	38327387	11428468256	0.4202	0.9572	76654774	73,920,412 (96.43%)	71,130,881 (92.79%)	2,789,531 (3.64%)
OC-96h-3	21978479	6566075904	0.417	0.9588	43956958	42,578,158 (96.86%)	41,007,623 (93.29%)	1,570,535 (3.57%)
OT-72h-1	24515926	7313249748	0.406	0.9565	49031852	47,085,426 (96.03%)	45,236,096 (92.26%)	1,849,330 (3.77%)
OT-72h-2	22465916	6713059042	0.4158	0.961	44931832	43,387,822 (96.56%)	41,714,629 (92.84%)	1,673,193 (3.72%)
OT-72h-3	26268424	7837470010	0.4081	0.9592	52536848	50,350,598 (95.84%)	48,352,791 (92.04%)	1,997,807 (3.80%)
OT-96h-1	23844090	7116395188	0.4161	0.9585	47688180	46,112,142 (96.70%)	44,477,325 (93.27%)	1,634,817 (3.43%)
OT-96h-2	20601069	6152409610	0.4142	0.9593	41202138	39,817,266 (96.64%)	38,364,652 (93.11%)	1,452,614 (3.53%)
OT-96h-3	25313050	7558073608	0.4203	0.9577	50626100	49,105,423 (97.00%)	47,354,944 (93.54%)	1,750,479 (3.46%)
TC-72h-1	34806467	10364065750	0.408	0.9602	69612934	66,722,964 (95.85%)	64,350,567 (92.44%)	2,372,397 (3.41%)
TC-72h-2	32206705	9579286170	0.4092	0.9617	64413410	61,222,619 (95.05%)	59,073,480 (91.71%)	2,149,139 (3.34%)
TC-72h-3	24950131	7439311466	0.4101	0.9599	49900262	47,877,266 (95.95%)	46,176,229 (92.54%)	1,701,037 (3.41%)
TC-96h-1	32689505	9753462172	0.4104	0.9602	65379010	62,948,350 (96.28%)	60,723,419 (92.88%)	2,224,931 (3.40%)
TC-96h-2	32132958	9566980306	0.4134	0.9605	64265916	61,948,217 (96.39%)	59,754,511 (92.98%)	2,193,706 (3.41%)
TC-96h-3	29607249	8795160014	0.4097	0.957	59214498	56,803,584 (95.93%)	54,841,832 (92.62%)	1,961,752 (3.31%)
TT-72h-1	29847249	8888273370	0.411	0.9598	59694498	57,298,443 (95.99%)	55,261,814 (92.57%)	2,036,629 (3.41%)
TT-72h-2	21614781	6445684838	0.41	0.9557	43229562	41,553,867 (96.12%)	40,119,525 (92.81%)	1,434,342 (3.32%)
TT-72h-3	28669328	8543521276	0.4104	0.9589	57338656	54,960,979 (95.85%)	53,007,110 (92.45%)	1,953,869 (3.41%)
TT-96h-1	32054858	9576888028	0.4019	0.9581	64109716	60,560,568 (94.46%)	58,511,426 (91.27%)	2,049,142 (3.20%)
TT-96h-2	23495769	7009411188	0.4056	0.9557	46991538	44,803,389 (95.34%)	43,296,221 (92.14%)	1,507,168 (3.21%)
TT-96h-3	25280550	7538132310	0.4116	0.9575	50561100	48,469,761 (95.86%)	46,832,058 (92.62%)	1,637,703 (3.24%)
