# Supplementary material for: Histopathological and Transcriptional Changes in Silkworm Larval Gonads in Response to Chlorfenapyr Exposure
Source: Insects. 2025 Jun 11;16(6):619. doi: 10.3390/insects16060619 (PMC12194514; doi:10.3390/insects16060619)
Supplement: Supplementary file 1 [file insects-16-00619-s001.zip › Supplementary File(s)/Table S3.xlsx]

## Sheet: Table S1
Table S3 The DEGs were identified in silkworm larval ovary tissues after exposure to chlorfenapyr by RNA-seq
cluster	gene	log2FC	padj
OC96.vs.OC72	GVQW3	-1.8046	0.00462607
OC96.vs.OC72	pburs	-1.75051	0.000194057
OC96.vs.OC72	Lama2	-1.56206	0.00716881
OC96.vs.OC72	WNT2B	-1.25104	1.32e-07
OC96.vs.OC72	H2bc14	-1.24537	1.23e-23
OC96.vs.OC72	EPC1	-1.20432	5.67e-14
OC96.vs.OC72	FUT10	-1.16093	2.6e-13
OC96.vs.OC72	TMLHE	-1.07641	7.69e-07
OC96.vs.OC72	STK40	-1.03556	2.93e-05
OC96.vs.OC72	Dnah1	-1.03537	0.00157533
OC96.vs.OC72	Ca15	-1.02296	0.0155704
OC96.vs.OC72	chp	-0.986304	0.0450086
OC96.vs.OC72	obst-E	-0.954155	2.96e-17
OC96.vs.OC72	AIG1	-0.937977	0.0117542
OC96.vs.OC72	tty	-0.927888	0.0288627
OC96.vs.OC72	ATP5F1B	-0.926148	0.000270672
OC96.vs.OC72	RBM46	-0.877243	0.0172218
OC96.vs.OC72	CP12	-0.866361	0.0203414
OC96.vs.OC72	bbs9	-0.862493	3.09e-11
OC96.vs.OC72	ANKRD55	-0.857609	5.13e-08
OC96.vs.OC72	CHCHD10	-0.838074	0.0485503
OC96.vs.OC72	TRMU	-0.832429	0.0028066
OC96.vs.OC72	pxt	-0.826667	0.00805509
OC96.vs.OC72	mariner_T	-0.826044	0.000496624
OC96.vs.OC72	IYD	-0.808272	1.34e-11
OC96.vs.OC72	ANKRD44	-0.790534	0.02743
OC96.vs.OC72	Kr-h1	-0.784014	5.66e-05
OC96.vs.OC72	zdhhc7	-0.778688	0.0135123
OC96.vs.OC72	XYLA	-0.771759	0.00947076
OC96.vs.OC72	DNAH1	-0.766625	0.0128148
OC96.vs.OC72	CLIPB4	-0.744098	0.00292163
OC96.vs.OC72	Aper1	-0.733869	0.00861045
OC96.vs.OC72	T	-0.707579	3.42e-07
OC96.vs.OC72	Aldh3b1	-0.680525	5.98e-06
OC96.vs.OC72	Kcnip4	-0.669821	0.0479157
OC96.vs.OC72	eys	-0.648553	0.0482462
OC96.vs.OC72	AGAP012199	-0.646456	0.00034836
OC96.vs.OC72	gw	-0.644552	0.00174513
OC96.vs.OC72	PKAR	-0.641021	0.0105597
OC96.vs.OC72	b9d1	-0.632457	0.0289038
OC96.vs.OC72	TTLL3A	-0.625646	0.00010189
OC96.vs.OC72	CFAP57	-0.622005	0.000731195
OC96.vs.OC72	Nek8	-0.614809	3.68e-15
OC96.vs.OC72	MGMT	-0.614367	9.2e-11
OC96.vs.OC72	Ogg1	-0.61256	5.73e-11
OC96.vs.OC72	BBXB5	-0.609499	1.94e-27
OC96.vs.OC72	Myo5b	-0.600927	0.0292242
OC96.vs.OC72	SPON1	-0.596928	7.81e-26
OC96.vs.OC72	Sh	-0.592945	1.57e-05
OC96.vs.OC72	Rffl	-0.586642	5.72e-06
OC96.vs.OC72	DNAH3	-0.585947	6.84e-06
OC96.vs.OC72	Dnajc1	-0.584581	4.96e-11
OC96.vs.OC72	grin2b	-0.57564	3.47e-10
OC96.vs.OC72	nas-14	-0.571114	0.0013795
OC96.vs.OC72	Kiaa1841	-0.568914	1.04e-05
OC96.vs.OC72	LGR5	-0.563035	4.39e-08
OC96.vs.OC72	Rev1	-0.558424	3.87e-08
OC96.vs.OC72	Abhd3	-0.556472	0.0165948
OC96.vs.OC72	gghA	-0.551287	0.000331629
OC96.vs.OC72	NOX4	-0.548976	0.000745994
OC96.vs.OC72	Zdhhc11	-0.548008	0.0263473
OC96.vs.OC72	IGFALS	-0.546634	3.92e-24
OC96.vs.OC72	CYP4C1	-0.544834	5.03e-05
OC96.vs.OC72	Ugt1a3	-0.541679	1.29e-09
OC96.vs.OC72	Nudt8	-0.535144	7.59e-05
OC96.vs.OC72	SmydA-8	-0.531597	0.000301469
OC96.vs.OC72	INV	-0.525476	0.000290643
OC96.vs.OC72	HORMAD2	-0.524477	0.000271688
OC96.vs.OC72	ppsA	-0.519122	0.0205824
OC96.vs.OC72	CHRNA7	-0.518935	3.48e-05
OC96.vs.OC72	TBC1D4	-0.51261	1.06e-07
OC96.vs.OC72	eEF1alpha2	-0.511769	6.09e-06
OC96.vs.OC72	His1	-0.510597	0.000165715
OC96.vs.OC72	ARL6IP4	-0.505422	4.05e-10
OC96.vs.OC72	His2A	-0.504115	0.0180749
OC96.vs.OC72	Skeletor	-0.503469	1.74e-11
OC96.vs.OC72	Meiob	-0.502629	0.00313092
OC96.vs.OC72	R1A1-element_ORF1	-0.499739	0.02225
OC96.vs.OC72	HTR1D	-0.49973	0.000502555
OC96.vs.OC72	Setmar	-0.496974	5.74e-06
OC96.vs.OC72	NANOS3	-0.495252	3.82e-12
OC96.vs.OC72	CG1785	-0.49072	1.62e-10
OC96.vs.OC72	Tace	-0.485404	1.58e-06
OC96.vs.OC72	Tf2-2	-0.485149	7.17e-09
OC96.vs.OC72	Cel	-0.485111	5.59e-05
OC96.vs.OC72	sox2	-0.482395	0.00116703
OC96.vs.OC72	His1.2	-0.481674	0.0201587
OC96.vs.OC72	ZNF709	-0.479119	1.47e-05
OC96.vs.OC72	per	-0.478725	7.03e-10
OC96.vs.OC72	CG42342	-0.477868	5.19e-06
OC96.vs.OC72	Hmcn1	-0.476903	3.76e-31
OC96.vs.OC72	SLC16A9	-0.473886	0.000165587
OC96.vs.OC72	ZBED9	-0.471467	0.0368203
OC96.vs.OC72	Wnt4	-0.466359	9.04e-06
OC96.vs.OC72	HS3ST4	-0.465946	0.00432275
OC96.vs.OC72	APTX	-0.465661	0.00022352
OC96.vs.OC72	MYCBP	-0.457544	2.92e-09
OC96.vs.OC72	Tmem231	-0.455447	4.38e-06
OC96.vs.OC72	ZNF418	-0.455302	0.0250056
OC96.vs.OC72	Serpinb1a	-0.454987	0.000951561
OC96.vs.OC72	HARBI1	-0.452338	0.00296333
OC96.vs.OC72	ADPS	-0.452187	1.27e-05
OC96.vs.OC72	ccbe1	-0.45118	2.56e-16
OC96.vs.OC72	CPEB1	-0.451058	0.0128739
OC96.vs.OC72	EEF2KMT	-0.449553	0.000125215
OC96.vs.OC72	SVOP	-0.449309	0.000772906
OC96.vs.OC72	afmid	-0.449108	4.51e-14
OC96.vs.OC72	JRKL	-0.447398	0.0381232
OC96.vs.OC72	RAP1GAP	-0.445004	1.93e-12
OC96.vs.OC72	CG3781	-0.441046	0.0341304
OC96.vs.OC72	OGFOD3	-0.432204	1.42e-13
OC96.vs.OC72	Apc	-0.428817	0.000151726
OC96.vs.OC72	NLGN4Y	-0.428035	0.00294248
OC96.vs.OC72	Hexb	-0.426993	1.82e-05
OC96.vs.OC72	Slc22a8	-0.425687	0.0333115
OC96.vs.OC72	GDPD6	-0.424634	0.0247095
OC96.vs.OC72	CG8611	-0.422266	0.00661217
OC96.vs.OC72	Znf316	-0.420355	4.67e-05
OC96.vs.OC72	swi2	-0.419637	0.0016728
OC96.vs.OC72	GIP	-0.419141	0.000172536
OC96.vs.OC72	cyp41	-0.418603	1.61e-12
OC96.vs.OC72	atl	-0.418302	0.000542885
OC96.vs.OC72	CEP164	-0.41517	0.000615144
OC96.vs.OC72	Sidt1	-0.4139	0.00138003
OC96.vs.OC72	shf	-0.407756	6.24e-11
OC96.vs.OC72	ZNF248	-0.406721	2.93e-10
OC96.vs.OC72	GCSH	-0.406161	0.000117237
OC96.vs.OC72	AKR1E2	-0.405171	9.56e-07
OC96.vs.OC72	Gucy2f	-0.404566	0.00585576
OC96.vs.OC72	SmE	-0.404516	4.57e-07
OC96.vs.OC72	AKAP17A	-0.403746	0.00195633
OC96.vs.OC72	TRMT2A	-0.402992	0.00508046
OC96.vs.OC72	serhl	-0.400635	2.15e-05
OC96.vs.OC72	RPRD2	-0.398841	0.0128856
OC96.vs.OC72	osgepl1	-0.394017	2.55e-05
OC96.vs.OC72	VCPKMT	-0.393527	0.00069342
OC96.vs.OC72	PIF1	-0.389173	0.0441567
OC96.vs.OC72	TRMT10A	-0.388772	1.3e-08
OC96.vs.OC72	Appl	-0.383657	3.62e-05
OC96.vs.OC72	Rae1	-0.383065	1.27e-05
OC96.vs.OC72	MED17	-0.380874	5.58e-07
OC96.vs.OC72	DHX30	-0.380616	9.16e-06
OC96.vs.OC72	RERG	-0.379895	9.94e-06
OC96.vs.OC72	Fhod3	-0.378809	0.00230776
OC96.vs.OC72	mov10b.1	-0.377883	9.71e-06
OC96.vs.OC72	Inos	-0.377321	3.59e-06
OC96.vs.OC72	SAAL1	-0.375837	2.18e-05
OC96.vs.OC72	ZFP2	-0.373585	8.05e-06
OC96.vs.OC72	PTPRN2	-0.373298	6.46e-05
OC96.vs.OC72	cpeb1-a	-0.373039	0.000520028
OC96.vs.OC72	TIGD1	-0.372991	3.12e-05
OC96.vs.OC72	e_y_1	-0.371066	6.11e-05
OC96.vs.OC72	ARA1	-0.369669	7.66e-05
OC96.vs.OC72	Ddx17	-0.369428	6.88e-09
OC96.vs.OC72	Rbm46	-0.367861	1.04e-08
OC96.vs.OC72	Dscam2	-0.366565	0.000568411
OC96.vs.OC72	Notum	-0.365726	0.0378873
OC96.vs.OC72	RNF168	-0.365088	5.16e-08
OC96.vs.OC72	Stmn4	-0.364941	3.16e-09
OC96.vs.OC72	MYO5A	-0.363949	0.0199972
OC96.vs.OC72	larp7	-0.36213	1.34e-05
OC96.vs.OC72	ARL13B	-0.361871	0.0268117
OC96.vs.OC72	MBD4	-0.359323	0.00011135
OC96.vs.OC72	Rbm48	-0.357258	0.00079226
OC96.vs.OC72	unc-22	-0.357111	0.000256047
OC96.vs.OC72	TRIM2	-0.356801	8.96e-06
OC96.vs.OC72	Ino80c	-0.356472	0.000577192
OC96.vs.OC72	COP1	-0.354996	5.99e-06
OC96.vs.OC72	HMCN2	-0.353323	0.00491569
OC96.vs.OC72	prtp	-0.35263	4.66e-08
OC96.vs.OC72	ZNF155	-0.352301	4.43e-07
OC96.vs.OC72	API5	-0.352038	1.69e-08
OC96.vs.OC72	LENG8	-0.351004	8.88e-10
OC96.vs.OC72	rg	-0.349682	0.00939076
OC96.vs.OC72	CWC25	-0.349539	0.000561266
OC96.vs.OC72	PRPF38B	-0.349441	7.84e-06
OC96.vs.OC72	vn	-0.348883	0.0195917
OC96.vs.OC72	POP5	-0.348212	0.000111285
OC96.vs.OC72	Cry1	-0.348189	2.24e-08
OC96.vs.OC72	NSRP1	-0.347357	2.27e-05
OC96.vs.OC72	Nf1	-0.347245	0.00424457
OC96.vs.OC72	Atrn	-0.347069	0.00770666
OC96.vs.OC72	ZNF66	-0.346334	1.92e-05
OC96.vs.OC72	Znf2	-0.346096	0.00915193
OC96.vs.OC72	ZK550.6	-0.345899	2.71e-11
OC96.vs.OC72	ERCC1	-0.344388	3.32e-07
OC96.vs.OC72	CLPB	-0.344366	3.15e-05
OC96.vs.OC72	Bves	-0.344288	8.96e-06
OC96.vs.OC72	SPINK5	-0.344168	2.98e-05
OC96.vs.OC72	Nanos2	-0.342091	2.64e-10
OC96.vs.OC72	COQ7	-0.341601	0.00197595
OC96.vs.OC72	HUS1	-0.341571	0.000220154
OC96.vs.OC72	cac	-0.340954	0.001238
OC96.vs.OC72	rpr2	-0.340123	0.00116609
OC96.vs.OC72	CG5065	-0.339712	0.00222286
OC96.vs.OC72	Kat14	-0.339221	0.00248719
OC96.vs.OC72	eral1	-0.337844	2.19e-06
OC96.vs.OC72	AAEL002056	-0.33769	1.05e-05
OC96.vs.OC72	Kiaa0100	-0.33565	1.15e-05
OC96.vs.OC72	Xpac	-0.335117	0.00361412
OC96.vs.OC72	msantd3	-0.334811	0.000104761
OC96.vs.OC72	NTHL1	-0.333692	7.7e-05
OC96.vs.OC72	METTL6	-0.333425	0.00746662
OC96.vs.OC72	nifk	-0.333216	8.59e-09
OC96.vs.OC72	Alg13	-0.333149	0.00607387
OC96.vs.OC72	FAM214A	-0.332244	0.00441088
OC96.vs.OC72	snRNP-U1-70K	-0.330393	1.3e-10
OC96.vs.OC72	JARID2	-0.329821	8.96e-06
OC96.vs.OC72	Znf32	-0.327905	0.000920707
OC96.vs.OC72	tbc1d31	-0.327857	0.00194967
OC96.vs.OC72	fuz	-0.327826	0.0458705
OC96.vs.OC72	pros	-0.32681	0.00110952
OC96.vs.OC72	Es2	-0.32601	0.00338558
OC96.vs.OC72	MTG2	-0.324767	6.46e-05
OC96.vs.OC72	AFDN	-0.324728	4.57e-06
OC96.vs.OC72	Mcm3	-0.324369	0.000145508
OC96.vs.OC72	Adf1	-0.323849	0.00569944
OC96.vs.OC72	Hsd17b4	-0.323555	2.63e-05
OC96.vs.OC72	XRCC1	-0.323461	7.11e-07
OC96.vs.OC72	AK8	-0.323343	3.74e-05
OC96.vs.OC72	AGAP010343	-0.323143	5.37e-07
OC96.vs.OC72	vars1	-0.322825	0.0003319
OC96.vs.OC72	jv	-0.322721	0.0485319
OC96.vs.OC72	Mtrr	-0.321319	0.0019927
OC96.vs.OC72	Ssb-c31a	-0.320815	1.71e-07
OC96.vs.OC72	HELQ	-0.319699	0.00492307
OC96.vs.OC72	Ddx18	-0.319365	0.000100432
OC96.vs.OC72	cas	-0.318905	2.17e-06
OC96.vs.OC72	mtTFB2	-0.318694	0.005182
OC96.vs.OC72	Abl	-0.316927	0.000626784
OC96.vs.OC72	Alg1	-0.316214	4.13e-05
OC96.vs.OC72	Crocc	-0.31563	0.000608546
OC96.vs.OC72	Abcb1a	-0.315472	0.00516627
OC96.vs.OC72	Ddx52	-0.315424	0.000743228
OC96.vs.OC72	PAPI	-0.314795	7.31e-06
OC96.vs.OC72	Pdrg1	-0.314574	1.56e-05
OC96.vs.OC72	tardbp	-0.314348	2.13e-07
OC96.vs.OC72	Rm62	-0.313584	0.000124912
OC96.vs.OC72	tnr3	-0.312139	0.00941319
OC96.vs.OC72	TBC1D5	-0.310299	0.000116397
OC96.vs.OC72	CG1523	-0.310004	0.000349151
OC96.vs.OC72	RNF7	-0.309936	0.00574605
OC96.vs.OC72	rno	-0.30947	5.07e-07
OC96.vs.OC72	DNAJC28	-0.309411	6.58e-05
OC96.vs.OC72	UNC13B	-0.308358	0.0039655
OC96.vs.OC72	SRBD1	-0.307301	4e-05
OC96.vs.OC72	URI1	-0.306597	1.33e-06
OC96.vs.OC72	C15orf61	-0.306523	0.0252485
OC96.vs.OC72	dus3l	-0.305942	3.03e-05
OC96.vs.OC72	crm	-0.30582	0.000715876
OC96.vs.OC72	DDX5	-0.305162	1.95e-09
OC96.vs.OC72	Sb	-0.304643	0.0139268
OC96.vs.OC72	GA29066	-0.304572	4.96e-05
OC96.vs.OC72	Gins3	-0.3042	0.00696423
OC96.vs.OC72	Sry-alpha	-0.303429	2.83e-05
OC96.vs.OC72	Mmp14	-0.303298	0.000332198
OC96.vs.OC72	Arid2	-0.30269	0.00366418
OC96.vs.OC72	SEMA-2A	-0.302317	0.000628448
OC96.vs.OC72	NPHS1	-0.302103	5.93e-06
OC96.vs.OC72	CG17726	-0.301726	7.09e-05
OC96.vs.OC72	Ugt2b	-0.301002	2.84e-06
OC96.vs.OC72	Gla	-0.300559	0.00530445
OC96.vs.OC72	Mipp1	-0.299726	0.00950942
OC96.vs.OC72	GNB1L	-0.298737	6.22e-07
OC96.vs.OC72	EDC4	-0.298524	0.00793856
OC96.vs.OC72	Pgant1	-0.297466	0.0057537
OC96.vs.OC72	Abcc9	-0.297293	0.000525791
OC96.vs.OC72	spn-E	-0.29713	0.000171213
OC96.vs.OC72	ndl	-0.296751	4.92e-07
OC96.vs.OC72	rnaseh2b	-0.296103	3.43e-05
OC96.vs.OC72	MED8	-0.295688	0.00113081
OC96.vs.OC72	TRMT13	-0.295542	0.0122619
OC96.vs.OC72	Dcr-1	-0.295456	0.000488649
OC96.vs.OC72	Nsun4	-0.295272	0.000256694
OC96.vs.OC72	Ptp10D	-0.295246	0.000135084
OC96.vs.OC72	Fancd2	-0.294284	7.89e-05
OC96.vs.OC72	CRTAP	-0.293277	0.000482281
OC96.vs.OC72	Plxdc2	-0.293036	1.27e-09
OC96.vs.OC72	AAEL003729	-0.292617	4.17e-13
OC96.vs.OC72	SUPT4H1	-0.292236	0.000415983
OC96.vs.OC72	Ascc1	-0.29178	0.000105982
OC96.vs.OC72	Dnlz	-0.29161	0.000190045
OC96.vs.OC72	CG12259	-0.289863	0.00555823
OC96.vs.OC72	HDAC11	-0.289743	0.000309519
OC96.vs.OC72	DHX35	-0.289444	0.00805456
OC96.vs.OC72	DHCR24	-0.289159	9.22e-05
OC96.vs.OC72	Sv2b	-0.289158	0.00142603
OC96.vs.OC72	vas	-0.289049	3.84e-08
OC96.vs.OC72	ebi	-0.288992	0.026609
OC96.vs.OC72	ears2	-0.288872	0.000282434
OC96.vs.OC72	CNOT2	-0.28846	0.000282107
OC96.vs.OC72	dhs-16	-0.287729	0.00658826
OC96.vs.OC72	S6KL	-0.287716	0.00264732
OC96.vs.OC72	Gtpbp4	-0.287449	3.12e-05
OC96.vs.OC72	mogat2-a	-0.286281	0.000815541
OC96.vs.OC72	DHFR	-0.285866	3.71e-07
OC96.vs.OC72	POLR3H	-0.285513	0.0208597
OC96.vs.OC72	BPHL	-0.285377	0.001611
OC96.vs.OC72	Yeats2	-0.285102	0.00671942
OC96.vs.OC72	MRPS18B	-0.284971	0.000219727
OC96.vs.OC72	prdm10	-0.284781	9.33e-05
OC96.vs.OC72	LUC7L3	-0.284426	9.8e-05
OC96.vs.OC72	zc2hc1a	-0.283865	9.39e-05
OC96.vs.OC72	scyl1	-0.283123	1.06e-05
OC96.vs.OC72	gpp	-0.281931	9.75e-05
OC96.vs.OC72	Chac2	-0.28104	0.00884914
OC96.vs.OC72	PLBD2	-0.280903	9.78e-06
OC96.vs.OC72	Su_H_	-0.28086	9.26e-05
OC96.vs.OC72	Pus3	-0.280182	0.000337515
OC96.vs.OC72	mog-4	-0.279978	6.51e-06
OC96.vs.OC72	lig1	-0.279689	0.000364655
OC96.vs.OC72	ZNF614	-0.279406	0.00856514
OC96.vs.OC72	Eps8	-0.279193	0.000608546
OC96.vs.OC72	KCNK1	-0.278578	0.0013409
OC96.vs.OC72	trmt10c	-0.278422	2.96e-05
OC96.vs.OC72	Zzz3	-0.278418	0.000268328
OC96.vs.OC72	lola	-0.27835	0.020415
OC96.vs.OC72	app	-0.27827	6.18e-05
OC96.vs.OC72	serac1	-0.277783	0.00451568
OC96.vs.OC72	alyref-a	-0.277494	2.4e-08
OC96.vs.OC72	ZNHIT3	-0.276492	2.15e-05
OC96.vs.OC72	AAEL011121	-0.276151	0.000145482
OC96.vs.OC72	Slc27a4	-0.275909	0.017703
OC96.vs.OC72	TyrRS-m	-0.275887	2.77e-05
OC96.vs.OC72	Gpatch4	-0.275744	0.0356253
OC96.vs.OC72	unc80	-0.274178	0.0206905
OC96.vs.OC72	mit_1_15	-0.274127	2.44e-06
OC96.vs.OC72	snrnp35	-0.274114	0.000934916
OC96.vs.OC72	NFAT5	-0.274103	4.91e-05
OC96.vs.OC72	ahctf1	-0.273791	0.00648407
OC96.vs.OC72	ZNF79	-0.273392	1.88e-06
OC96.vs.OC72	Dhx34	-0.273278	0.0012597
OC96.vs.OC72	Pde12	-0.272542	0.000784287
OC96.vs.OC72	Nme7	-0.272261	0.00182712
OC96.vs.OC72	znrf3	-0.27214	1.57e-05
OC96.vs.OC72	mRRF2	-0.272082	0.00541888
OC96.vs.OC72	THADA	-0.272079	0.00793856
OC96.vs.OC72	NOP9	-0.27197	0.00154891
OC96.vs.OC72	Pis	-0.271842	7.02e-06
OC96.vs.OC72	Pms2	-0.2717	0.00015212
OC96.vs.OC72	ZNF569	-0.270769	0.000976311
OC96.vs.OC72	SHC1	-0.270683	1.8e-05
OC96.vs.OC72	wdr83	-0.270561	0.0487112
OC96.vs.OC72	DCP2	-0.27003	0.00286307
OC96.vs.OC72	ZNF776	-0.269908	0.0226684
OC96.vs.OC72	Znhit2	-0.269632	0.000350085
OC96.vs.OC72	CG9776	-0.269627	0.00516627
OC96.vs.OC72	Agpat1	-0.269624	0.00442211
OC96.vs.OC72	CPIJ004506	-0.268282	0.00370953
OC96.vs.OC72	Fam210b	-0.268056	0.0116067
OC96.vs.OC72	si_ch211-275j6.5	-0.267921	0.000187936
OC96.vs.OC72	gag	-0.266989	0.0345664
OC96.vs.OC72	Mafk	-0.266988	0.00963038
OC96.vs.OC72	Cdc40	-0.266701	0.000403383
OC96.vs.OC72	GA18326	-0.266147	0.00116715
OC96.vs.OC72	Coro2b	-0.265982	0.0123082
OC96.vs.OC72	Polr3e	-0.265638	0.00815352
OC96.vs.OC72	Kdm4B	-0.264873	0.00231176
OC96.vs.OC72	Mlh1	-0.264716	0.00117053
OC96.vs.OC72	NPDC1	-0.264526	1.84e-06
OC96.vs.OC72	cuta	-0.263977	0.00171966
OC96.vs.OC72	tex10	-0.263898	0.00105826
OC96.vs.OC72	HID1	-0.263767	0.00459344
OC96.vs.OC72	mtSSB	-0.263488	0.0133961
OC96.vs.OC72	Corin	-0.263338	3.12e-05
OC96.vs.OC72	Sh2d4b	0.263195	0.00451313
OC96.vs.OC72	ncl-1	0.263992	0.000205996
OC96.vs.OC72	Oat	0.264042	0.020415
OC96.vs.OC72	RDH14	0.264608	4.93e-05
OC96.vs.OC72	TGFB1I1	0.264869	0.000171571
OC96.vs.OC72	sqh	0.265404	1.29e-06
OC96.vs.OC72	EHF	0.265625	0.0113232
OC96.vs.OC72	cnot1	0.266209	0.0488442
OC96.vs.OC72	HMT-1	0.266344	0.00930105
OC96.vs.OC72	tfcp2	0.266542	1.07e-07
OC96.vs.OC72	AANAT1	0.267358	0.0263473
OC96.vs.OC72	Plin4	0.267605	0.00975221
OC96.vs.OC72	gammaCOP	0.267959	4.47e-06
OC96.vs.OC72	TPD52L2	0.268113	4.47e-06
OC96.vs.OC72	Gipc1	0.26842	0.00390911
OC96.vs.OC72	Dock9	0.268628	0.000486633
OC96.vs.OC72	Psmb4	0.269561	0.000190045
OC96.vs.OC72	scu	0.270471	0.00897488
OC96.vs.OC72	TUT1	0.271198	2.27e-05
OC96.vs.OC72	PRKAA2	0.271925	9.26e-05
OC96.vs.OC72	Tm9sf2	0.27291	0.00194967
OC96.vs.OC72	CG6966	0.273175	0.000141217
OC96.vs.OC72	RGN	0.273669	4.77e-05
OC96.vs.OC72	eIF1	0.273873	3.81e-07
OC96.vs.OC72	PPIB	0.274035	1.12e-05
OC96.vs.OC72	Snx21	0.274164	0.00131566
OC96.vs.OC72	sina	0.274173	0.00616193
OC96.vs.OC72	TPP2	0.27443	5.76e-06
OC96.vs.OC72	SGSH	0.275097	2.52e-05
OC96.vs.OC72	DAL1	0.27539	0.0306339
OC96.vs.OC72	CG5521	0.276339	0.00454562
OC96.vs.OC72	kra	0.27644	2.01e-05
OC96.vs.OC72	TNS1	0.277477	2.1e-05
OC96.vs.OC72	egl-13	0.277549	0.000684371
OC96.vs.OC72	chmp4b	0.278241	2.87e-05
OC96.vs.OC72	Elob	0.278515	0.0359118
OC96.vs.OC72	CPAMD8	0.278677	2.46e-07
OC96.vs.OC72	beta_apos;COP	0.279197	7.09e-06
OC96.vs.OC72	AnxB9	0.279256	4.84e-07
OC96.vs.OC72	Uggt	0.280264	0.00123133
OC96.vs.OC72	LYSMD3	0.280475	0.0088443
OC96.vs.OC72	EHD1	0.280571	0.000540724
OC96.vs.OC72	Ppp1r2	0.280849	0.00228811
OC96.vs.OC72	BTAF1	0.280871	6.04e-08
OC96.vs.OC72	IQSEC1	0.281461	1.99e-05
OC96.vs.OC72	pigs	0.281517	0.000712784
OC96.vs.OC72	HADH	0.282025	2.58e-05
OC96.vs.OC72	alphaSnap	0.282522	1.52e-05
OC96.vs.OC72	Adk2	0.282771	0.00310307
OC96.vs.OC72	CG1311	0.283207	0.0100825
OC96.vs.OC72	Eip78C	0.283654	0.000598852
OC96.vs.OC72	liph	0.28368	0.00195215
OC96.vs.OC72	SNX6	0.283774	0.00011498
OC96.vs.OC72	Canx	0.28387	3.28e-05
OC96.vs.OC72	CrebB	0.285087	0.00272075
OC96.vs.OC72	cact	0.285797	0.00117425
OC96.vs.OC72	crt	0.285957	3.48e-05
OC96.vs.OC72	DLC1	0.286203	0.0336421
OC96.vs.OC72	Ube4a	0.286352	0.000191169
OC96.vs.OC72	Rab8a	0.286801	0.000176144
OC96.vs.OC72	E75	0.287866	0.00843026
OC96.vs.OC72	Pacsin2	0.288429	0.00623826
OC96.vs.OC72	CG32795	0.289286	0.0209422
OC96.vs.OC72	NUDT14	0.289705	2.13e-06
OC96.vs.OC72	Nep2	0.289737	0.00102236
OC96.vs.OC72	GCS1	0.290171	6.93e-05
OC96.vs.OC72	ft	0.290207	0.0231574
OC96.vs.OC72	NARS	0.290303	2.11e-06
OC96.vs.OC72	yif1b	0.290615	0.000231074
OC96.vs.OC72	COPZ1	0.290619	0.000654517
OC96.vs.OC72	mam	0.291166	7.9e-06
OC96.vs.OC72	MSTN	0.291672	2.33e-06
OC96.vs.OC72	cert1	0.29213	1.52e-06
OC96.vs.OC72	HIPK2	0.292202	6.84e-05
OC96.vs.OC72	acsbg2	0.292214	0.00641597
OC96.vs.OC72	Guk1	0.293534	3.82e-05
OC96.vs.OC72	CECR2	0.293746	3.46e-05
OC96.vs.OC72	PGAM1	0.293916	1.17e-06
OC96.vs.OC72	APMAP	0.294865	1.13e-05
OC96.vs.OC72	yaf9	0.294916	0.000535599
OC96.vs.OC72	Map2k4	0.295	0.0028825
OC96.vs.OC72	lva	0.295081	0.0229766
OC96.vs.OC72	OSGIN2	0.295418	0.00423212
OC96.vs.OC72	CG5815	0.296541	0.0168707
OC96.vs.OC72	PLEKHG1	0.296707	0.00039825
OC96.vs.OC72	T05H10.6	0.296738	0.000209396
OC96.vs.OC72	SEC62	0.297388	0.000267984
OC96.vs.OC72	bsdc1-b	0.298137	0.0159486
OC96.vs.OC72	HM13	0.298331	0.000182948
OC96.vs.OC72	RpS29	0.300346	0.00572206
OC96.vs.OC72	WDR59	0.301065	0.00319215
OC96.vs.OC72	MTHFR	0.301075	0.0260103
OC96.vs.OC72	PSMA4	0.301157	1.78e-05
OC96.vs.OC72	CenG1A	0.302117	6.83e-05
OC96.vs.OC72	PGRP-SC2	0.302179	7.99e-05
OC96.vs.OC72	SNX12	0.302652	4.95e-05
OC96.vs.OC72	chmp2a	0.302937	5.23e-06
OC96.vs.OC72	Cadps	0.303277	0.0349593
OC96.vs.OC72	Pcyt1b	0.305146	1.91e-05
OC96.vs.OC72	HNRNPK	0.305615	7.75e-06
OC96.vs.OC72	ACAA2	0.306261	0.000545782
OC96.vs.OC72	mknk1	0.306475	3.78e-07
OC96.vs.OC72	Lrrc4b	0.30687	0.00716358
OC96.vs.OC72	Trappc12	0.30696	8.75e-05
OC96.vs.OC72	Glod4	0.30746	7.12e-06
OC96.vs.OC72	g	0.308512	0.000574983
OC96.vs.OC72	SLC25A22	0.309516	0.00464951
OC96.vs.OC72	CCDC51	0.310031	8.65e-06
OC96.vs.OC72	IMPA1	0.310565	0.0496094
OC96.vs.OC72	Ptp4a1	0.311938	1.53e-07
OC96.vs.OC72	Gfpt1	0.312076	4.82e-06
OC96.vs.OC72	rab7	0.313172	3.29e-05
OC96.vs.OC72	HtrA2	0.313497	0.000274264
OC96.vs.OC72	Nprl2	0.314317	3.03e-05
OC96.vs.OC72	Uck	0.314336	5.86e-07
OC96.vs.OC72	REEP5	0.314564	0.000365289
OC96.vs.OC72	Tln1	0.315124	0.0191037
OC96.vs.OC72	TANGO6	0.31557	0.0453459
OC96.vs.OC72	Sec15	0.315692	4.15e-05
OC96.vs.OC72	hacd3	0.31582	0.00106194
OC96.vs.OC72	Lasp	0.316117	1.48e-05
OC96.vs.OC72	TMEM63A	0.316235	3.48e-05
OC96.vs.OC72	PDXK	0.316282	0.0107025
OC96.vs.OC72	TMEM245	0.316311	0.0352873
OC96.vs.OC72	PACS1	0.316332	0.000635619
OC96.vs.OC72	CG17119	0.316401	2.73e-06
OC96.vs.OC72	elav	0.318454	3.53e-07
OC96.vs.OC72	Pgm1	0.319913	1.54e-06
OC96.vs.OC72	aralar1	0.320395	2.19e-05
OC96.vs.OC72	Sdc	0.320664	2.83e-05
OC96.vs.OC72	Rhov	0.321892	0.0430948
OC96.vs.OC72	Pnliprp1	0.322005	0.0150773
OC96.vs.OC72	TSC22D4	0.322435	0.0024393
OC96.vs.OC72	Klc	0.322661	8.42e-05
OC96.vs.OC72	Ankrd39	0.323094	4.92e-05
OC96.vs.OC72	Rpn6	0.324162	3.97e-09
OC96.vs.OC72	adrm1	0.32443	1.16e-08
OC96.vs.OC72	calub	0.325052	0.000113198
OC96.vs.OC72	Socs2	0.325984	0.030528
OC96.vs.OC72	Otud7b	0.326226	1e-06
OC96.vs.OC72	Acadvl	0.327199	0.000606187
OC96.vs.OC72	SMAP2	0.32736	6.48e-08
OC96.vs.OC72	MTHFS	0.328369	0.00469155
OC96.vs.OC72	Tc00.1047053511287.49	0.328688	4.86e-07
OC96.vs.OC72	Glo1	0.328963	7.1e-07
OC96.vs.OC72	CDK14	0.32917	0.00813752
OC96.vs.OC72	Prosbeta3	0.329346	2.56e-07
OC96.vs.OC72	RABGAP1L	0.330372	5.81e-08
OC96.vs.OC72	Tango1	0.331647	0.0107673
OC96.vs.OC72	pi4kb	0.332409	2.3e-05
OC96.vs.OC72	LRRC70	0.332589	3.57e-05
OC96.vs.OC72	Tmem30a	0.332786	0.00935427
OC96.vs.OC72	Rpn11	0.332981	5.14e-06
OC96.vs.OC72	alphaTub84B	0.333174	1.53e-05
OC96.vs.OC72	ZSWIM4	0.333185	8.59e-06
OC96.vs.OC72	slo	0.333186	1.3e-05
OC96.vs.OC72	myd88	0.334089	0.000378305
OC96.vs.OC72	EGT	0.334114	0.01958
OC96.vs.OC72	CSA	0.334734	4.53e-07
OC96.vs.OC72	Trex2	0.33594	0.00375212
OC96.vs.OC72	mug71	0.33645	2.35e-07
OC96.vs.OC72	TXNDC11	0.337033	0.00227401
OC96.vs.OC72	CG33090	0.339	0.0267807
OC96.vs.OC72	HACL1	0.340152	6.38e-07
OC96.vs.OC72	Pgap6	0.340158	0.0173578
OC96.vs.OC72	glo-4	0.340236	0.0211886
OC96.vs.OC72	RBM12	0.341465	0.00101487
OC96.vs.OC72	Trxr-1	0.341549	0.000615144
OC96.vs.OC72	ZCCHC24	0.342825	6e-10
OC96.vs.OC72	ACO1	0.343988	3.54e-06
OC96.vs.OC72	Slc30a5	0.344277	0.0151014
OC96.vs.OC72	moody	0.344327	3.91e-08
OC96.vs.OC72	CCND3	0.345845	3.7e-05
OC96.vs.OC72	fabG	0.346185	0.00146263
OC96.vs.OC72	CPIJ011320	0.347412	0.00766861
OC96.vs.OC72	Pik3c2a	0.349084	0.039232
OC96.vs.OC72	Gak	0.349281	0.00459344
OC96.vs.OC72	SGF3	0.351188	0.0233147
OC96.vs.OC72	AGO2	0.351417	0.000256694
OC96.vs.OC72	ARRB1	0.351642	0.0123922
OC96.vs.OC72	Rpn2	0.351769	2.73e-09
OC96.vs.OC72	ZFHX3	0.35236	0.011492
OC96.vs.OC72	Sox8	0.352758	1.96e-07
OC96.vs.OC72	TER94	0.352889	2.28e-08
OC96.vs.OC72	AK3	0.353897	0.00124272
OC96.vs.OC72	SQOR	0.354168	1.47e-05
OC96.vs.OC72	Cbs	0.354444	0.00124108
OC96.vs.OC72	ACSF2	0.355864	0.00134564
OC96.vs.OC72	Ech1	0.355921	0.00400993
OC96.vs.OC72	KCNQ5	0.356404	0.0111187
OC96.vs.OC72	CG5235	0.356941	0.00860571
OC96.vs.OC72	acat1	0.357376	9.77e-05
OC96.vs.OC72	Stx12	0.358357	0.00146367
OC96.vs.OC72	PDIA3	0.358444	1.15e-07
OC96.vs.OC72	AAEL001134	0.359217	5.98e-05
OC96.vs.OC72	PPAF2	0.359934	0.00172227
OC96.vs.OC72	tmx3	0.360354	0.00288688
OC96.vs.OC72	Rassf8	0.361188	0.000496624
OC96.vs.OC72	PLAA	0.361635	7.18e-05
OC96.vs.OC72	GlyP	0.362838	2.03e-07
OC96.vs.OC72	SHPK	0.364217	0.000994575
OC96.vs.OC72	G-s-alpha-60A	0.364243	1.77e-09
OC96.vs.OC72	p115	0.364351	0.000605487
OC96.vs.OC72	ATG9A	0.364872	0.0118003
OC96.vs.OC72	VAT1L	0.365028	1.74e-08
OC96.vs.OC72	dvl3	0.365028	0.0341304
OC96.vs.OC72	DHDDS	0.365606	6.21e-08
OC96.vs.OC72	ETFA	0.366509	1.92e-05
OC96.vs.OC72	HDAC1	0.366807	0.00723175
OC96.vs.OC72	Chchd2	0.367275	4.02e-08
OC96.vs.OC72	HMGCL	0.367521	4.06e-06
OC96.vs.OC72	HERPUD2	0.368213	0.0233569
OC96.vs.OC72	PCYT2	0.36856	0.000225822
OC96.vs.OC72	Snx29	0.368656	0.00473071
OC96.vs.OC72	mrpl15	0.369992	0.00231176
OC96.vs.OC72	SPBC1683.06c	0.370732	7.75e-07
OC96.vs.OC72	PSMB2	0.370813	2.73e-11
OC96.vs.OC72	TCP11L1	0.371147	1.89e-09
OC96.vs.OC72	PLA2G15	0.371928	2.7e-08
OC96.vs.OC72	Etfb	0.371931	1.14e-05
OC96.vs.OC72	lin-10	0.372117	0.00313092
OC96.vs.OC72	AP2S1	0.372778	4.27e-08
OC96.vs.OC72	Nipsnap	0.372836	9.22e-06
OC96.vs.OC72	SPR	0.374068	1e-06
OC96.vs.OC72	FKBP14	0.375893	8.51e-06
OC96.vs.OC72	HTK16	0.376089	4.81e-06
OC96.vs.OC72	Lman1	0.376289	2.94e-10
OC96.vs.OC72	SEC31A	0.376444	5.59e-13
OC96.vs.OC72	psmc2	0.37667	2.9e-09
OC96.vs.OC72	NTAN1	0.376694	2.06e-10
OC96.vs.OC72	hsdl2	0.377422	1.18e-07
OC96.vs.OC72	Map2	0.377531	4.34e-05
OC96.vs.OC72	Lgals9	0.378058	1.1e-11
OC96.vs.OC72	CalpC	0.379761	0.00027543
OC96.vs.OC72	rft2	0.379865	7.31e-06
OC96.vs.OC72	Pgant2	0.380037	0.00113242
OC96.vs.OC72	Arp2	0.381101	7.73e-06
OC96.vs.OC72	GRAMD1B	0.382411	4.63e-07
OC96.vs.OC72	ttc39b	0.384471	0.0233855
OC96.vs.OC72	Eno	0.384628	1.52e-08
OC96.vs.OC72	pdcd10a	0.385339	0.00694081
OC96.vs.OC72	ABCG4	0.385484	0.000174743
OC96.vs.OC72	prel	0.386464	1.27e-06
OC96.vs.OC72	porin	0.387842	3.37e-10
OC96.vs.OC72	Pex23	0.388	0.0281338
OC96.vs.OC72	GRXC4	0.388094	8.86e-10
OC96.vs.OC72	yellow-f	0.390815	0.00225769
OC96.vs.OC72	ESR16	0.391097	5.13e-08
OC96.vs.OC72	Pde6	0.391256	1.67e-05
OC96.vs.OC72	Efr	0.3914	0.00432275
OC96.vs.OC72	FBXL6	0.391553	0.0257847
OC96.vs.OC72	LGALDH	0.391705	1.24e-05
OC96.vs.OC72	awd	0.391846	4.71e-08
OC96.vs.OC72	Gmd	0.392666	0.000501655
OC96.vs.OC72	TANC2	0.393024	0.000105686
OC96.vs.OC72	Rcc1	0.393076	0.00286551
OC96.vs.OC72	GATA-B	0.393857	0.048261
OC96.vs.OC72	hfw	0.394093	2.13e-09
OC96.vs.OC72	Paip1	0.394358	6e-10
OC96.vs.OC72	Sdcbp	0.39482	6.25e-09
OC96.vs.OC72	Glut1	0.39488	2.03e-07
OC96.vs.OC72	PPP2R3B	0.395998	9.98e-07
OC96.vs.OC72	ZMIZ1	0.396289	3.5e-06
OC96.vs.OC72	rogdi	0.396401	0.0342194
OC96.vs.OC72	Pdk	0.396531	1.77e-12
OC96.vs.OC72	anon-84Ea	0.397561	4.28e-05
OC96.vs.OC72	Aprt	0.39904	7.09e-05
OC96.vs.OC72	Toll-6	0.399054	5.39e-13
OC96.vs.OC72	Tktl2	0.399205	6.41e-09
OC96.vs.OC72	daao-1	0.400104	0.000939178
OC96.vs.OC72	Rnf185	0.400285	1.14e-10
OC96.vs.OC72	Tab1	0.400636	5.24e-05
OC96.vs.OC72	gpt2	0.40132	1.74e-09
OC96.vs.OC72	USP	0.401566	9.42e-09
OC96.vs.OC72	ANK3	0.401964	1.38e-06
OC96.vs.OC72	RNF144A	0.402295	3.56e-08
OC96.vs.OC72	FDPS	0.402739	1.77e-08
OC96.vs.OC72	AAEL002956	0.402914	4.56e-09
OC96.vs.OC72	CYP12A2	0.403878	0.000490521
OC96.vs.OC72	Bckdhb	0.404249	3.08e-07
OC96.vs.OC72	Adpgk	0.404447	1.57e-05
OC96.vs.OC72	MANBA	0.404467	0.000224944
OC96.vs.OC72	LMO4	0.404819	1.7e-06
OC96.vs.OC72	RPUSD2	0.405652	1.96e-09
OC96.vs.OC72	Comp	0.405931	2.3e-08
OC96.vs.OC72	SLC7A2	0.405958	0.0271815
OC96.vs.OC72	SEPTIN5	0.406588	0.0439314
OC96.vs.OC72	Abcg1	0.406607	4.25e-07
OC96.vs.OC72	Hsc70-3	0.406678	6.67e-08
OC96.vs.OC72	PIGA	0.407214	1.98e-12
OC96.vs.OC72	CYRIB	0.408994	0.0157161
OC96.vs.OC72	plxna3	0.409818	1.63e-08
OC96.vs.OC72	SEM1	0.410625	8.56e-07
OC96.vs.OC72	KYAT3	0.410968	8.45e-06
OC96.vs.OC72	Mocs2B	0.411015	0.0203933
OC96.vs.OC72	Ankle1	0.411412	0.00504559
OC96.vs.OC72	Fur1	0.411994	2.28e-07
OC96.vs.OC72	Napg	0.412241	7.05e-07
OC96.vs.OC72	Arl5b	0.412363	1.93e-05
OC96.vs.OC72	lama	0.414187	4.61e-12
OC96.vs.OC72	aco-2	0.414233	1.45e-09
OC96.vs.OC72	psuG	0.415374	0.0059599
OC96.vs.OC72	Atxn1	0.416769	0.0001529
OC96.vs.OC72	Snx2	0.417639	0.00204652
OC96.vs.OC72	dhdh	0.417658	0.000957966
OC96.vs.OC72	PLEKHG4B	0.417684	0.00450984
OC96.vs.OC72	PGLP2	0.419019	2.37e-09
OC96.vs.OC72	ROBO2	0.419295	0.000789722
OC96.vs.OC72	PACSIN1	0.421233	0.0026372
OC96.vs.OC72	Sply	0.42138	0.00293961
OC96.vs.OC72	PPM1B	0.421647	1.5e-05
OC96.vs.OC72	PC	0.422567	1.49e-05
OC96.vs.OC72	Psma1	0.422585	6e-10
OC96.vs.OC72	FKBP1A	0.423385	4.11e-07
OC96.vs.OC72	Prat	0.424658	2.76e-08
OC96.vs.OC72	SDR39U1	0.425163	0.00161125
OC96.vs.OC72	Pomp	0.426093	4.67e-10
OC96.vs.OC72	UGP2	0.426718	3.73e-11
OC96.vs.OC72	disco	0.427485	0.0127665
OC96.vs.OC72	Gclc	0.429624	6.95e-06
OC96.vs.OC72	Trx-2	0.431358	6.4e-05
OC96.vs.OC72	Arpc2	0.431815	6.13e-06
OC96.vs.OC72	PSMA5	0.432448	7.29e-06
OC96.vs.OC72	slc46a1	0.433103	0.000252655
OC96.vs.OC72	CG12262	0.434258	1.08e-06
OC96.vs.OC72	WDFY2	0.434315	0.00929263
OC96.vs.OC72	Serp2	0.434398	7.26e-08
OC96.vs.OC72	vanin-like	0.43445	0.012261
OC96.vs.OC72	ADCY9	0.436668	0.026609
OC96.vs.OC72	bacC	0.437975	7.25e-06
OC96.vs.OC72	Lgals5	0.439251	1.34e-09
OC96.vs.OC72	SSR2	0.440213	1.26e-05
OC96.vs.OC72	sgl	0.440573	0.00529017
OC96.vs.OC72	agmo	0.440804	5.86e-07
OC96.vs.OC72	Ctif	0.441151	8.31e-06
OC96.vs.OC72	elovl6	0.442027	3.55e-07
OC96.vs.OC72	Fcho2	0.442118	3.52e-08
OC96.vs.OC72	EGF1	0.442281	0.00104084
OC96.vs.OC72	HIF1A	0.442739	2.16e-12
OC96.vs.OC72	tent5c	0.443644	2.38e-12
OC96.vs.OC72	SLC25A32	0.443948	5.49e-07
OC96.vs.OC72	modSP	0.444449	3.03e-11
OC96.vs.OC72	RAB32	0.444936	2.2e-05
OC96.vs.OC72	ME1	0.444985	1.67e-08
OC96.vs.OC72	mylipb	0.445671	1.05e-10
OC96.vs.OC72	SUCLG2	0.446517	7.55e-06
OC96.vs.OC72	Gk	0.447723	3.54e-07
OC96.vs.OC72	EI24	0.447931	6.01e-07
OC96.vs.OC72	Ddi2	0.448169	3.29e-05
OC96.vs.OC72	FTZ-F1	0.448576	0.0383943
OC96.vs.OC72	ci	0.448637	8.98e-14
OC96.vs.OC72	Pak3	0.449438	0.0231866
OC96.vs.OC72	uap1l1	0.450189	9.44e-06
OC96.vs.OC72	DnaJ-1	0.450405	3.27e-05
OC96.vs.OC72	rgl1	0.451448	3.83e-05
OC96.vs.OC72	nhl-1	0.452798	2.37e-05
OC96.vs.OC72	LYSMD2	0.453228	0.00487782
OC96.vs.OC72	sty	0.453588	1.05e-05
OC96.vs.OC72	shop	0.453627	0.00167627
OC96.vs.OC72	cue	0.454293	7.02e-21
OC96.vs.OC72	lfe-2	0.454388	0.000301609
OC96.vs.OC72	BCAP31	0.454878	2.49e-08
OC96.vs.OC72	Sat2	0.454905	0.0215302
OC96.vs.OC72	wdp	0.455713	4.32e-14
OC96.vs.OC72	acn-1	0.455944	5.88e-13
OC96.vs.OC72	Csde1	0.456137	0.00194271
OC96.vs.OC72	TMEM214	0.456693	2.22e-05
OC96.vs.OC72	SLC9B2	0.456775	1.19e-05
OC96.vs.OC72	CG1129	0.457264	6.4e-09
OC96.vs.OC72	esg	0.458962	0.00118198
OC96.vs.OC72	KLF15	0.459424	0.0021177
OC96.vs.OC72	NOVA1	0.460104	1.19e-11
OC96.vs.OC72	Est-6	0.461035	1.65e-09
OC96.vs.OC72	MAPK1	0.461051	0.0152169
OC96.vs.OC72	CG2145	0.461485	2.48e-05
OC96.vs.OC72	Itgbn	0.461905	0.00113242
OC96.vs.OC72	Ssr1	0.464054	6.95e-05
OC96.vs.OC72	htl	0.464119	2.22e-05
OC96.vs.OC72	fend	0.465688	2.05e-05
OC96.vs.OC72	GBE1	0.467602	2.49e-05
OC96.vs.OC72	FEZ2	0.469389	9.34e-09
OC96.vs.OC72	MTMR3	0.470486	0.000764213
OC96.vs.OC72	phospho1	0.470938	0.00045276
OC96.vs.OC72	XBP1	0.471201	1.11e-11
OC96.vs.OC72	Gapdh2	0.472437	9.64e-10
OC96.vs.OC72	NNT	0.472747	8.95e-10
OC96.vs.OC72	hts	0.473113	3.73e-05
OC96.vs.OC72	Stt3a	0.473758	2.74e-18
OC96.vs.OC72	AMPD2	0.474886	5.84e-13
OC96.vs.OC72	DHRS4	0.477191	1.65e-05
OC96.vs.OC72	Stk24	0.478264	3.78e-05
OC96.vs.OC72	Atl2	0.479029	4.73e-12
OC96.vs.OC72	Sdhaf3	0.48032	0.0234301
OC96.vs.OC72	PSMA6	0.481459	1.45e-15
OC96.vs.OC72	calm	0.4824	0.000117823
OC96.vs.OC72	svp	0.482464	1.42e-13
OC96.vs.OC72	NANS	0.482782	4.1e-14
OC96.vs.OC72	zfh1	0.484023	3.56e-09
OC96.vs.OC72	Rab6	0.48407	0.00376871
OC96.vs.OC72	CYB5R2	0.484286	4.52e-12
OC96.vs.OC72	PTGR1	0.484942	8.1e-10
OC96.vs.OC72	if	0.485811	5.86e-07
OC96.vs.OC72	meigo	0.486192	0.0310566
OC96.vs.OC72	Serpina3n	0.486405	3.3e-06
OC96.vs.OC72	DCXR	0.490838	6.55e-06
OC96.vs.OC72	IDH2	0.492355	2.65e-08
OC96.vs.OC72	SCP2	0.492387	2.38e-10
OC96.vs.OC72	ZC84.1	0.49277	7.83e-06
OC96.vs.OC72	Shank3	0.494284	0.00119363
OC96.vs.OC72	AP2M1	0.494938	1.42e-10
OC96.vs.OC72	ENGASE2	0.4953	0.0333718
OC96.vs.OC72	SMPD1	0.495428	0.00193742
OC96.vs.OC72	ZNF658	0.498347	5.02e-08
OC96.vs.OC72	MARCHF2	0.499403	1.92e-05
OC96.vs.OC72	Lcp1	0.501728	4.13e-09
OC96.vs.OC72	NPEPL1	0.503306	5.03e-09
OC96.vs.OC72	Bod1	0.503872	0.0112807
OC96.vs.OC72	atoh8	0.504049	3.56e-05
OC96.vs.OC72	fj	0.505507	6.39e-05
OC96.vs.OC72	Lip3	0.506681	7.09e-06
OC96.vs.OC72	VLDLR	0.50695	3.86e-21
OC96.vs.OC72	CG8399	0.508332	6.9e-05
OC96.vs.OC72	Cht10	0.509098	0.000366786
OC96.vs.OC72	STT3B	0.509441	0.00286551
OC96.vs.OC72	Tudor-SN	0.509971	2.02e-09
OC96.vs.OC72	FHL2	0.511883	0.0255801
OC96.vs.OC72	SLC25A35	0.513026	0.0107871
OC96.vs.OC72	TLCD3A	0.514539	5.2e-10
OC96.vs.OC72	PGGHG	0.517162	0.00170381
OC96.vs.OC72	Slc25a21	0.517363	0.00313092
OC96.vs.OC72	BHLHA15	0.517872	0.00281102
OC96.vs.OC72	GSS	0.519331	5.06e-17
OC96.vs.OC72	ech-6	0.520408	5.43e-10
OC96.vs.OC72	cwo	0.520432	6.7e-07
OC96.vs.OC72	Hivep1	0.521106	5e-09
OC96.vs.OC72	SLC25A27	0.521623	0.000957622
OC96.vs.OC72	ATG2A	0.526952	0.0187615
OC96.vs.OC72	LTA4H	0.528385	6.85e-10
OC96.vs.OC72	Surf4	0.528465	4.51e-11
OC96.vs.OC72	HSPB1	0.528718	1.6e-15
OC96.vs.OC72	ds	0.529071	7.84e-06
OC96.vs.OC72	chst11	0.529169	0.00272059
OC96.vs.OC72	hibch	0.529901	5.63e-14
OC96.vs.OC72	Ldh	0.532981	9.19e-16
OC96.vs.OC72	MTARC1	0.534728	7.75e-09
OC96.vs.OC72	Col1a1	0.534805	0.00280692
OC96.vs.OC72	APBB1IP	0.535162	2.06e-10
OC96.vs.OC72	Orc5	0.535278	2.01e-10
OC96.vs.OC72	foxo	0.537726	2.74e-10
OC96.vs.OC72	FERH	0.539044	1.39e-23
OC96.vs.OC72	how	0.539128	0.0020135
OC96.vs.OC72	Fam91a1	0.541759	3.37e-06
OC96.vs.OC72	Hibadh	0.54322	3.88e-07
OC96.vs.OC72	Marf	0.544376	0.00141961
OC96.vs.OC72	Myo31DF	0.544385	0.00232626
OC96.vs.OC72	PGGT1B	0.544955	4.71e-09
OC96.vs.OC72	HINFP	0.545257	5.21e-10
OC96.vs.OC72	Mgat1	0.545935	4.57e-07
OC96.vs.OC72	Agxt2	0.5469	0.00179495
OC96.vs.OC72	Gpdh	0.547712	1.46e-09
OC96.vs.OC72	R3hcc1l	0.553	0.00884653
OC96.vs.OC72	NAA15	0.555183	0.000951561
OC96.vs.OC72	ACADS	0.555825	9.1e-12
OC96.vs.OC72	Adi1	0.55633	2.06e-08
OC96.vs.OC72	LITAF	0.559198	6.73e-08
OC96.vs.OC72	TRIB2	0.563412	0.0495326
OC96.vs.OC72	GstZ1	0.563549	4.91e-05
OC96.vs.OC72	Mfsd11	0.56504	0.00276195
OC96.vs.OC72	Rab39a	0.569953	3.53e-16
OC96.vs.OC72	JHEH	0.571163	0.0288331
OC96.vs.OC72	Sec23ip	0.571314	3.61e-05
OC96.vs.OC72	Hayan	0.57344	5.18e-11
OC96.vs.OC72	TUB2	0.574069	2.94e-19
OC96.vs.OC72	Atf3	0.575213	3.62e-14
OC96.vs.OC72	SEC61G	0.57526	1.52e-08
OC96.vs.OC72	Pde11	0.575324	2.64e-22
OC96.vs.OC72	Hpgd	0.580708	0.0128783
OC96.vs.OC72	IMPI	0.581301	0.0342194
OC96.vs.OC72	Pxn	0.58248	1.09e-08
OC96.vs.OC72	EVA1C	0.583429	8.82e-08
OC96.vs.OC72	Cdk5rap3	0.583675	8.72e-10
OC96.vs.OC72	PRPS1	0.583929	3.84e-11
OC96.vs.OC72	IDH1	0.584126	8.18e-10
OC96.vs.OC72	hyi	0.584807	0.00473832
OC96.vs.OC72	Slc26a5	0.588322	0.0129095
OC96.vs.OC72	for	0.589879	1.84e-20
OC96.vs.OC72	NAGK	0.590616	0.0366492
OC96.vs.OC72	OXCT1	0.591948	2.11e-13
OC96.vs.OC72	spri	0.592722	0.000516133
OC96.vs.OC72	Sec23a	0.593747	9.72e-11
OC96.vs.OC72	RhoL	0.595032	0.00722267
OC96.vs.OC72	Acy1	0.597327	8.31e-14
OC96.vs.OC72	CTH	0.597482	7.1e-07
OC96.vs.OC72	BCAR1	0.598192	0.000615144
OC96.vs.OC72	CA5A	0.599041	4.35e-09
OC96.vs.OC72	dct-1	0.599844	0.0079236
OC96.vs.OC72	CadN	0.600927	2.12e-05
OC96.vs.OC72	CRYL1	0.602361	0.00451568
OC96.vs.OC72	calua	0.603343	0.00617547
OC96.vs.OC72	PNPLA8	0.603372	6.13e-06
OC96.vs.OC72	Ctrb1	0.603599	3.05e-05
OC96.vs.OC72	spz4	0.604665	0.000277222
OC96.vs.OC72	GOT1	0.607673	5.55e-14
OC96.vs.OC72	Gns	0.608102	5.9e-13
OC96.vs.OC72	RSPRY1	0.609114	6.28e-35
OC96.vs.OC72	CPVL	0.612743	6.57e-13
OC96.vs.OC72	Galphao	0.612868	1.08e-24
OC96.vs.OC72	Sppl3	0.613968	3.72e-07
OC96.vs.OC72	tmem198	0.615507	2.54e-13
OC96.vs.OC72	Antp	0.615891	9.23e-10
OC96.vs.OC72	NPC1	0.617567	6.92e-13
OC96.vs.OC72	TKFC	0.617588	0.000717776
OC96.vs.OC72	lnpkb	0.618502	0.0380685
OC96.vs.OC72	Flo1	0.61855	7.71e-05
OC96.vs.OC72	PLA2G6	0.618865	1.15e-07
OC96.vs.OC72	SEC61A2	0.621602	1.67e-10
OC96.vs.OC72	CHST11	0.622534	2.28e-05
OC96.vs.OC72	SERPINB9	0.624237	2.13e-06
OC96.vs.OC72	SEC61B	0.624496	6.17e-07
OC96.vs.OC72	Ahcy13	0.625992	5.72e-13
OC96.vs.OC72	Gale	0.628427	9.69e-20
OC96.vs.OC72	FBP1	0.629574	5.58e-09
OC96.vs.OC72	ARHGAP21	0.631608	1.06e-16
OC96.vs.OC72	Pank3	0.632154	3.83e-20
OC96.vs.OC72	QSOX1	0.632264	2.28e-08
OC96.vs.OC72	Tmed5	0.634835	4.73e-10
OC96.vs.OC72	CG12163	0.635151	2.54e-16
OC96.vs.OC72	ush	0.637262	6.55e-15
OC96.vs.OC72	ade5	0.63831	3.68e-09
OC96.vs.OC72	Slc9b1	0.639175	2.58e-13
OC96.vs.OC72	Ubx	0.641614	1.21e-09
OC96.vs.OC72	dyc-1	0.641727	0.000110872
OC96.vs.OC72	IL16	0.644361	1.78e-20
OC96.vs.OC72	Tfcp2l1	0.646205	0.00598656
OC96.vs.OC72	WDR7	0.648378	0.00104288
OC96.vs.OC72	BH0760	0.649402	3.19e-05
OC96.vs.OC72	Mdh1	0.650077	2.1e-12
OC96.vs.OC72	PROC1	0.650129	6.82e-15
OC96.vs.OC72	SV2A	0.650655	1.9e-12
OC96.vs.OC72	Taldo	0.650714	1.36e-11
OC96.vs.OC72	Fdx1	0.653233	2.6e-06
OC96.vs.OC72	Gclm	0.65324	0.0029155
OC96.vs.OC72	Abd-B	0.654487	0.000245088
OC96.vs.OC72	Adamts7	0.654905	1.13e-09
OC96.vs.OC72	ABD-A	0.658217	2.05e-22
OC96.vs.OC72	bckd-1A	0.658979	7.33e-20
OC96.vs.OC72	ESPN	0.659946	0.00374289
OC96.vs.OC72	PTPDC1	0.659984	8.96e-19
OC96.vs.OC72	SLC31A1	0.660799	3.47e-17
OC96.vs.OC72	slc16a12	0.661401	6.23e-09
OC96.vs.OC72	RALGPS1	0.663167	0.0118003
OC96.vs.OC72	ADK	0.66441	1.08e-15
OC96.vs.OC72	Lipt1	0.665081	4.11e-16
OC96.vs.OC72	DPYS	0.667017	3.98e-08
OC96.vs.OC72	CDKN1B	0.674066	3.03e-05
OC96.vs.OC72	lft	0.679153	3.47e-10
OC96.vs.OC72	CanB	0.680839	3.61e-27
OC96.vs.OC72	QDPR	0.682582	1.26e-09
OC96.vs.OC72	XDH	0.684566	1.32e-13
OC96.vs.OC72	gnpda2	0.684834	6.29e-34
OC96.vs.OC72	Gp5	0.686715	5.31e-10
OC96.vs.OC72	RECK	0.69018	1.78e-06
OC96.vs.OC72	mif-2	0.691952	0.0294234
OC96.vs.OC72	tram1l1	0.694476	0.00225769
OC96.vs.OC72	Pu	0.695356	4.99e-11
OC96.vs.OC72	Alas1	0.699303	0.00225845
OC96.vs.OC72	Ect4	0.701443	2.19e-10
OC96.vs.OC72	Hex-t2	0.702405	1.56e-22
OC96.vs.OC72	tutl	0.706438	4.88e-10
OC96.vs.OC72	sno1	0.706635	1.15e-10
OC96.vs.OC72	pi4k2a	0.708288	0.0201782
OC96.vs.OC72	Orct	0.709218	4.19e-21
OC96.vs.OC72	fax	0.710592	2.45e-23
OC96.vs.OC72	Cyp9f2	0.714541	1.24e-14
OC96.vs.OC72	GFI1B	0.720725	0.00168086
OC96.vs.OC72	RLBP1	0.725403	1.11e-15
OC96.vs.OC72	odf3	0.729864	4.94e-24
OC96.vs.OC72	Irf2bp2	0.731333	0.00462607
OC96.vs.OC72	Dpp10	0.732562	6.67e-06
OC96.vs.OC72	EN03	0.735783	1.77e-12
OC96.vs.OC72	hop	0.736262	1.52e-18
OC96.vs.OC72	ApepP	0.737327	5.04e-13
OC96.vs.OC72	Hs2st	0.738705	3.85e-11
OC96.vs.OC72	Itpkb	0.742676	1.41e-08
OC96.vs.OC72	Mpc1	0.743311	3.14e-12
OC96.vs.OC72	MCCC1	0.744567	3.83e-16
OC96.vs.OC72	ppp1r3c	0.746779	4.23e-34
OC96.vs.OC72	Dbt	0.747718	7.17e-17
OC96.vs.OC72	Wdr81	0.748519	0.000763563
OC96.vs.OC72	bi	0.74876	1.25e-31
OC96.vs.OC72	AGXT2	0.750594	1.28e-25
OC96.vs.OC72	FST	0.751438	0.0243694
OC96.vs.OC72	ifi30	0.753337	8.08e-16
OC96.vs.OC72	Pdi	0.75446	2.21e-18
OC96.vs.OC72	Drice	0.754852	4.61e-06
OC96.vs.OC72	Rnf145	0.75603	0.000579976
OC96.vs.OC72	Ggt1	0.756894	2.17e-09
OC96.vs.OC72	emc	0.757797	1.22e-15
OC96.vs.OC72	Ppp1r12a	0.758929	0.00104835
OC96.vs.OC72	CNDP2	0.761804	3.63e-25
OC96.vs.OC72	COL15A1	0.762165	2.99e-11
OC96.vs.OC72	PDZD2	0.763264	7.65e-17
OC96.vs.OC72	Eip74EF	0.765705	9.59e-26
OC96.vs.OC72	tnfaip8l2a	0.768164	3.39e-20
OC96.vs.OC72	Gbs-76A	0.768718	1.43e-39
OC96.vs.OC72	PRRX1	0.773282	0.0240352
OC96.vs.OC72	Dusp14	0.775492	4.72e-06
OC96.vs.OC72	SLC25A25	0.778993	0.0128783
OC96.vs.OC72	Cyp18a1	0.782529	0.0013065
OC96.vs.OC72	TpnC73F	0.785368	0.00524162
OC96.vs.OC72	Nmnat1	0.785441	0.0255893
OC96.vs.OC72	Slc16a14	0.791504	5.63e-31
OC96.vs.OC72	GK3P	0.795255	3.27e-13
OC96.vs.OC72	chrb	0.795668	2.3e-26
OC96.vs.OC72	Man2a1	0.7993	6.26e-32
OC96.vs.OC72	Spn88Ea	0.80009	7.22e-09
OC96.vs.OC72	AADAT	0.801863	0.0136283
OC96.vs.OC72	HDLBP	0.80488	4.89e-22
OC96.vs.OC72	ALDH1B1	0.805555	4.39e-28
OC96.vs.OC72	ARR1	0.828513	4.61e-19
OC96.vs.OC72	tpsp	0.829494	4.43e-26
OC96.vs.OC72	GART	0.829959	1.24e-18
OC96.vs.OC72	dnc	0.832083	7.39e-20
OC96.vs.OC72	ETFDH	0.833822	3.14e-20
OC96.vs.OC72	5NUC	0.842068	2.27e-06
OC96.vs.OC72	FASN	0.844866	1.79e-40
OC96.vs.OC72	BCAT1	0.849671	5.8e-24
OC96.vs.OC72	ALDH2	0.850516	1.21e-05
OC96.vs.OC72	ptr-9	0.852714	1.05e-08
OC96.vs.OC72	ABCD	0.853285	7.71e-20
OC96.vs.OC72	Mocs2	0.854269	0.00267409
OC96.vs.OC72	mls	0.867115	2.72e-12
OC96.vs.OC72	TNXB	0.867556	1.72e-26
OC96.vs.OC72	Arhgap21	0.872389	1.27e-11
OC96.vs.OC72	Msantd3	0.877877	1.79e-10
OC96.vs.OC72	CSAD	0.879469	3.17e-08
OC96.vs.OC72	Prkag2	0.880995	1.26e-51
OC96.vs.OC72	Eip71CD	0.882854	1.88e-22
OC96.vs.OC72	CD151	0.886492	1.04e-11
OC96.vs.OC72	Oatp74D	0.887452	6.84e-41
OC96.vs.OC72	ATIC	0.887638	6.59e-19
OC96.vs.OC72	actA3a	0.894453	0.0183208
OC96.vs.OC72	Ttpal	0.895444	3.67e-24
OC96.vs.OC72	PGD	0.897242	8.33e-22
OC96.vs.OC72	CG11899	0.90358	8.9e-28
OC96.vs.OC72	Npl	0.916028	4.36e-06
OC96.vs.OC72	nit2	0.917438	3.99e-22
OC96.vs.OC72	alh-9	0.922949	1.35e-19
OC96.vs.OC72	Adcy8	0.923425	0.0299799
OC96.vs.OC72	DOCK9	0.923978	0.000463169
OC96.vs.OC72	slc39a11	0.924404	2.7e-11
OC96.vs.OC72	Pka-C3	0.925205	5.18e-11
OC96.vs.OC72	LMO1	0.926971	4.57e-33
OC96.vs.OC72	Spec2	0.928288	0.00921104
OC96.vs.OC72	POU6F2	0.928416	2.22e-05
OC96.vs.OC72	Hint2	0.929096	0.029605
OC96.vs.OC72	kh	0.930915	4.37e-06
OC96.vs.OC72	Pgi	0.934269	2.82e-20
OC96.vs.OC72	Tspan13	0.936767	1.6e-13
OC96.vs.OC72	D2hgdh	0.939756	1.1e-07
OC96.vs.OC72	slc7a2	0.944991	1.99e-09
OC96.vs.OC72	fus	0.945562	0.00692821
OC96.vs.OC72	Pfas	0.946404	2.75e-24
OC96.vs.OC72	SLC17A5	0.946824	2.32e-21
OC96.vs.OC72	LRRN2	0.94769	0.000147369
OC96.vs.OC72	Dgkq	0.956229	0.0398879
OC96.vs.OC72	Tpi	0.956882	4.07e-21
OC96.vs.OC72	Orct2	0.963291	2.86e-09
OC96.vs.OC72	Klf10	0.964787	0.00538913
OC96.vs.OC72	Sardh	0.972897	3e-23
OC96.vs.OC72	Hn	0.99679	1.57e-76
OC96.vs.OC72	Zc3h12c	1.00549	2.12e-18
OC96.vs.OC72	ACADSB	1.01534	1.32e-06
OC96.vs.OC72	BBXA7	1.02112	0.000743228
OC96.vs.OC72	HSPG2	1.02814	1.34e-09
OC96.vs.OC72	ACAC	1.03666	9.19e-16
OC96.vs.OC72	Gss	1.04354	1.46e-13
OC96.vs.OC72	PNLIPRP1	1.05078	5.07e-17
OC96.vs.OC72	MUC19	1.05274	0.00116628
OC96.vs.OC72	F26E4.3	1.06457	1.17e-09
OC96.vs.OC72	NT5C2	1.06523	1.13e-23
OC96.vs.OC72	TMEM68	1.06738	1.15e-07
OC96.vs.OC72	AAEL003512	1.0767	1.5e-10
OC96.vs.OC72	IAP	1.07793	0.00686859
OC96.vs.OC72	Pde7a	1.0852	0.0157161
OC96.vs.OC72	HAO1	1.08671	1.44e-11
OC96.vs.OC72	sing	1.09038	3.96e-05
OC96.vs.OC72	Mccc2	1.0911	8.13e-11
OC96.vs.OC72	Y94H6A.8	1.09419	0.0466207
OC96.vs.OC72	Ctsb	1.09672	1.74e-09
OC96.vs.OC72	CG8745	1.09747	0.00377028
OC96.vs.OC72	AAEL000428	1.09897	2.75e-24
OC96.vs.OC72	GREM2	1.10839	1.37e-12
OC96.vs.OC72	Gs2	1.1093	1.8e-59
OC96.vs.OC72	Slc22a13	1.11666	0.0311081
OC96.vs.OC72	MAP1LC3C	1.11757	1.43e-11
OC96.vs.OC72	hpxW	1.12297	8.7e-08
OC96.vs.OC72	pes	1.12337	6.82e-09
OC96.vs.OC72	gnbp1	1.13128	9.08e-47
OC96.vs.OC72	Hs3st5	1.13401	2.22e-05
OC96.vs.OC72	ADSL	1.14655	3.38e-06
OC96.vs.OC72	TrpA1	1.14811	2.03e-10
OC96.vs.OC72	SHMT1	1.15402	1.72e-26
OC96.vs.OC72	Lip1	1.15414	2.46e-05
OC96.vs.OC72	para	1.1556	0.0240433
OC96.vs.OC72	ACLY	1.15657	1.93e-28
OC96.vs.OC72	CG6762	1.16363	5.75e-19
OC96.vs.OC72	pat-3	1.1665	0.00793856
OC96.vs.OC72	Cygb	1.17107	1.24e-13
OC96.vs.OC72	ITIH4	1.17386	2.44e-05
OC96.vs.OC72	E_spl_malpha-BFM	1.19697	2.5e-05
OC96.vs.OC72	tdcB	1.20248	3.36e-05
OC96.vs.OC72	Drip	1.20632	0.000189003
OC96.vs.OC72	GST1	1.2112	2.62e-61
OC96.vs.OC72	IFT52	1.21417	3.03e-07
OC96.vs.OC72	pyx	1.21595	1.98e-07
OC96.vs.OC72	Ets98B	1.21821	9.82e-10
OC96.vs.OC72	NAGA	1.22163	0.00125587
OC96.vs.OC72	SPECC1L	1.22337	1.24e-07
OC96.vs.OC72	CTSO	1.22953	0.00627854
OC96.vs.OC72	nfil3	1.24382	0.0366134
OC96.vs.OC72	pde-5	1.25071	6.5e-08
OC96.vs.OC72	otsA	1.26395	7.06e-15
OC96.vs.OC72	Eif4ebp2	1.27034	6.87e-10
OC96.vs.OC72	RIDA	1.27233	3.42e-06
OC96.vs.OC72	NEURL4	1.28923	5.07e-27
OC96.vs.OC72	FRAS1	1.29825	8.98e-05
OC96.vs.OC72	GCDH	1.30461	1.85e-20
OC96.vs.OC72	URH1	1.31453	0.000238731
OC96.vs.OC72	Ift52	1.32572	4.61e-06
OC96.vs.OC72	GALK1	1.32746	3.14e-12
OC96.vs.OC72	KLHL10	1.32896	0.00758367
OC96.vs.OC72	AASS	1.33165	2.48e-07
OC96.vs.OC72	Srm	1.33826	1.33e-36
OC96.vs.OC72	Ptgr1	1.34064	0.00107603
OC96.vs.OC72	MOR2	1.35241	1.34e-27
OC96.vs.OC72	ROS1	1.35681	8.16e-10
OC96.vs.OC72	E_spl_mbeta-HLH	1.36566	0.000335618
OC96.vs.OC72	XYLB	1.37307	0.000116871
OC96.vs.OC72	CTSH	1.37593	0.0186008
OC96.vs.OC72	Camkk2	1.37684	0.00225949
OC96.vs.OC72	Tgfbr1	1.39002	1.58e-17
OC96.vs.OC72	PPAE	1.39149	2.22e-10
OC96.vs.OC72	cex-2	1.39604	0.0240433
OC96.vs.OC72	solA	1.39941	9.52e-13
OC96.vs.OC72	sug	1.40154	1.16e-14
OC96.vs.OC72	cpq	1.40207	2.56e-09
OC96.vs.OC72	Tsp2A	1.40471	2.75e-08
OC96.vs.OC72	dpyd	1.40606	1.39e-09
OC96.vs.OC72	ringer	1.42652	1.85e-30
OC96.vs.OC72	CYP6B4	1.42816	0.00186662
OC96.vs.OC72	lmo3	1.43484	6.62e-60
OC96.vs.OC72	Gnmt	1.45157	2.25e-08
OC96.vs.OC72	Lsd-1	1.47229	7.28e-45
OC96.vs.OC72	K11H3.3	1.47413	3.06e-06
OC96.vs.OC72	Smoc1	1.50696	5.02e-31
OC96.vs.OC72	Ald1	1.52915	1.6e-12
OC96.vs.OC72	PAX9	1.55566	2e-05
OC96.vs.OC72	Gldc	1.56619	3.57e-30
OC96.vs.OC72	CECA	1.57866	6.03e-10
OC96.vs.OC72	PGRP-LB	1.58846	0.0081112
OC96.vs.OC72	Pnliprp2	1.60203	1.64e-07
OC96.vs.OC72	Nupr1	1.60885	7.21e-12
OC96.vs.OC72	CDR2L	1.62758	3.33e-38
OC96.vs.OC72	selenbp1	1.64004	2.57e-07
OC96.vs.OC72	lap-2	1.64277	8.19e-09
OC96.vs.OC72	AGAP007347	1.65168	7.1e-07
OC96.vs.OC72	ANOS1	1.664	7.66e-85
OC96.vs.OC72	INSB	1.67315	3.79e-09
OC96.vs.OC72	PSPH	1.69974	1.12e-18
OC96.vs.OC72	Anpep	1.73583	3.57e-06
OC96.vs.OC72	Arsb	1.75429	1.04e-30
OC96.vs.OC72	BBXE1	1.75518	1.52e-38
OC96.vs.OC72	Gls	1.77551	2.56e-16
OC96.vs.OC72	GH16075	1.77691	3.11e-23
OC96.vs.OC72	CECB1	1.7819	0.00101154
OC96.vs.OC72	LEB3	1.78443	4.62e-17
OC96.vs.OC72	GADD45A	1.7898	0.00614342
OC96.vs.OC72	NPFR	1.81046	0.00245732
OC96.vs.OC72	denD	1.84149	0.00013352
OC96.vs.OC72	Kctd16	1.85066	1.79e-09
OC96.vs.OC72	SLC22A1	1.86138	1.83e-05
OC96.vs.OC72	LP	1.88005	3.01e-09
OC96.vs.OC72	19G1	1.90506	3.59e-10
OC96.vs.OC72	SLC2A2	1.90548	9.48e-14
OC96.vs.OC72	Slc18b1	1.90693	2.23e-06
OC96.vs.OC72	ENOSF1	1.92005	0.000270032
OC96.vs.OC72	Uro	1.92426	6.01e-07
OC96.vs.OC72	Sv2c	1.92729	1.91e-12
OC96.vs.OC72	GALM	1.93601	8.15e-09
OC96.vs.OC72	UBE2G2	1.93982	4.51e-14
OC96.vs.OC72	ARD1	1.94856	6.5e-08
OC96.vs.OC72	SP2	1.94944	2.66e-05
OC96.vs.OC72	cdo1	2.10845	1.15e-09
OC96.vs.OC72	Phyh	2.13392	2.4e-08
OC96.vs.OC72	Myorg	2.15297	1.02e-08
OC96.vs.OC72	SOD1	2.16218	5.62e-28
OC96.vs.OC72	FBN1	2.16312	2.62e-61
OC96.vs.OC72	NRXN1	2.17538	2.16e-21
OC96.vs.OC72	SORD	2.20231	3.1e-13
OC96.vs.OC72	Lar	2.21019	3.59e-10
OC96.vs.OC72	Cyp6d5	2.28988	2.91e-11
OC96.vs.OC72	hgo	2.3277	2.17e-29
OC96.vs.OC72	Mctp	2.34733	3.22e-10
OC96.vs.OC72	UPB1	2.35411	4.81e-11
OC96.vs.OC72	agp	2.375	0.000174743
OC96.vs.OC72	ap	2.40798	1.27e-24
OC96.vs.OC72	fpi-1	2.44654	3.73e-17
OC96.vs.OC72	5-HT7	2.45062	8.75e-05
OC96.vs.OC72	Cbr3	2.52808	1.56e-15
OC96.vs.OC72	Slc25a29	2.53304	1.13e-10
OC96.vs.OC72	ALLC	2.54167	0.000566906
OC96.vs.OC72	Cat	2.5502	8.01e-15
OC96.vs.OC72	Kctd1	2.59108	1.44e-14
OC96.vs.OC72	21G1	2.64997	4.16e-18
OC96.vs.OC72	SP1	2.68171	4.29e-15
OC96.vs.OC72	CYP6B6	2.7065	4.83e-27
OC96.vs.OC72	AJSP-1	2.71037	2.94e-09
OC96.vs.OC72	SFXN1	2.75906	3.12e-14
OC96.vs.OC72	prps2	2.85931	2.91e-11
OC96.vs.OC72	svop-1	2.88057	0.00100999
OC96.vs.OC72	aldh1l1	2.90435	8.83e-30
OC96.vs.OC72	CYP6B2	3.04453	1.59e-26
OC96.vs.OC72	HEXB	3.05513	1.37e-09
OC96.vs.OC72	Cyt-b5-r	3.13508	3.51e-14
OC96.vs.OC72	sacA	3.15176	6.45e-12
OC96.vs.OC72	JHAMT	3.26022	1.16e-18
OC96.vs.OC72	Pepck	3.31085	2.05e-15
OC96.vs.OC72	PNP	3.37708	7.58e-17
OC96.vs.OC72	cup-4	3.40075	2.28e-08
OC96.vs.OC72	Traf1	3.64272	8.86e-08
OC96.vs.OC72	Sstr4	3.64913	4.23e-21
OC96.vs.OC72	Bbox1	3.72622	4.33e-31
OC96.vs.OC72	Aldh1b1	3.75871	4.92e-164
OC96.vs.OC72	oca8	4.23224	2.58e-13
OC96.vs.OC72	CYP6K1	4.25788	1.11e-15
OC96.vs.OC72	Znf260	4.96199	0.0189533
OC96.vs.OC72	glt-1	5.33389	3.08e-07
OC96.vs.OC72	miox	5.66723	1.31e-12
OC96.vs.OC72	AMN	5.87364	4.81e-15
OC96.vs.OC72	Cubn	6.08796	1.23e-18
OC96.vs.OC72	BJSP-2	6.16102	1.3e-225
OT72.vs.OC72	EPC1	-0.937056	1.97e-07
OT72.vs.OC72	Agpat2	-0.855462	8.2e-28
OT72.vs.OC72	ANKRD44	-0.717728	0.0107187
OT72.vs.OC72	TMLHE	-0.605395	0.0423205
OT72.vs.OC72	UXS1	-0.476597	0.0150609
OT72.vs.OC72	TTC37	-0.43498	1.86e-05
OT72.vs.OC72	Ssr4	-0.430502	4.33e-06
OT72.vs.OC72	Con	-0.417311	5.52e-12
OT72.vs.OC72	PCP	-0.415064	0.0154746
OT72.vs.OC72	FUT10	-0.384421	0.03552
OT72.vs.OC72	gnpda2	-0.371206	2.86e-05
OT72.vs.OC72	BMPER	-0.345343	0.000696774
OT72.vs.OC72	CRYAB	-0.344863	0.000749214
OT72.vs.OC72	Ctsb	-0.344301	0.00317791
OT72.vs.OC72	FCF1	-0.337581	0.00382507
OT72.vs.OC72	IYD	-0.335964	0.0020163
OT72.vs.OC72	Hsp83	-0.335227	3.59e-07
OT72.vs.OC72	wdp	-0.332972	5.91e-06
OT72.vs.OC72	TfIIA-S	-0.331435	0.0123344
OT72.vs.OC72	fax	-0.331084	3.57e-09
OT72.vs.OC72	Manf	-0.329943	3.28e-05
OT72.vs.OC72	Rpb10	-0.32615	0.00457649
OT72.vs.OC72	SSR3	-0.325043	0.00100033
OT72.vs.OC72	SLC27A1	-0.32473	0.00299191
OT72.vs.OC72	MRPS14	-0.322203	0.000733535
OT72.vs.OC72	Xpac	-0.318267	0.0039442
OT72.vs.OC72	Slc22a1	-0.316393	6.62e-05
OT72.vs.OC72	mRpL55	-0.31621	0.0184812
OT72.vs.OC72	EcR	-0.312422	0.000218322
OT72.vs.OC72	spsb3	-0.301715	0.0194484
OT72.vs.OC72	SEC61B	-0.300895	0.00523007
OT72.vs.OC72	chaf1a	-0.292604	0.00263695
OT72.vs.OC72	Chsy1	-0.292433	0.0204042
OT72.vs.OC72	Orct	-0.29036	0.00862582
OT72.vs.OC72	CHRNA7	-0.28979	0.0252001
OT72.vs.OC72	SmE	-0.277222	1.7e-05
OT72.vs.OC72	Act5C	-0.269252	0.000116452
OT72.vs.OC72	Spn27A	-0.2682	0.000845936
OT72.vs.OC72	Fzd4	-0.267719	0.0430581
OT72.vs.OC72	AcCoAS	-0.267325	0.00192087
OT72.vs.OC72	NPC1	0.264321	0.0426873
OT72.vs.OC72	PDCD4	0.264508	0.000295058
OT72.vs.OC72	Gel	0.264885	0.000516172
OT72.vs.OC72	INSA	0.267429	0.0102207
OT72.vs.OC72	SMAP2	0.269069	0.000291799
OT72.vs.OC72	ssh	0.26914	0.0185192
OT72.vs.OC72	EHF	0.270305	0.0466063
OT72.vs.OC72	MCCC1	0.271478	0.00457649
OT72.vs.OC72	Hn	0.272651	0.00039998
OT72.vs.OC72	rudhira	0.27469	0.0402917
OT72.vs.OC72	Npl	0.275343	0.00533922
OT72.vs.OC72	moody	0.280261	0.000157525
OT72.vs.OC72	RIMS2	0.281459	0.0332346
OT72.vs.OC72	Alas1	0.282254	0.000508817
OT72.vs.OC72	MIPEP	0.28247	0.0060403
OT72.vs.OC72	Hs2st	0.283253	0.00539924
OT72.vs.OC72	CG12163	0.283669	0.00157408
OT72.vs.OC72	liph	0.289143	0.00539924
OT72.vs.OC72	Ance	0.289179	8.2e-05
OT72.vs.OC72	acn-1	0.29036	0.000195143
OT72.vs.OC72	RBM12	0.29225	0.00539924
OT72.vs.OC72	ALDH2	0.296816	0.00161212
OT72.vs.OC72	Pxn	0.298945	0.000451144
OT72.vs.OC72	NANP	0.302013	0.000134188
OT72.vs.OC72	SLC35G1	0.302628	0.0494285
OT72.vs.OC72	Cyp12b2	0.308945	0.00316052
OT72.vs.OC72	slo	0.31092	0.00259882
OT72.vs.OC72	NT5C2	0.310961	1.38e-05
OT72.vs.OC72	SLC9B2	0.313798	1.4e-08
OT72.vs.OC72	Os01g0681900	0.317377	4.77e-06
OT72.vs.OC72	Eif4ebp2	0.318908	0.000534956
OT72.vs.OC72	ApepP	0.319534	4.08e-05
OT72.vs.OC72	Abcg1	0.325177	0.000250815
OT72.vs.OC72	Pgant2	0.328443	0.0418276
OT72.vs.OC72	scrib	0.329286	9.96e-07
OT72.vs.OC72	EN03	0.332977	3.21e-05
OT72.vs.OC72	Serp2	0.335297	1.9e-07
OT72.vs.OC72	CG6179	0.336895	0.0434193
OT72.vs.OC72	NFAT5	0.344371	4.41e-06
OT72.vs.OC72	Hibadh	0.344912	4.91e-06
OT72.vs.OC72	Nupr1	0.346145	0.000132992
OT72.vs.OC72	Gnmt	0.351265	0.000534956
OT72.vs.OC72	mls	0.353394	0.00361074
OT72.vs.OC72	dpyd	0.358949	0.00420495
OT72.vs.OC72	F26E4.3	0.360611	0.000497068
OT72.vs.OC72	GRHPR	0.362398	0.0105261
OT72.vs.OC72	odf3	0.365796	2.78e-06
OT72.vs.OC72	Lsd-1	0.367116	7.42e-07
OT72.vs.OC72	pde-5	0.369281	0.00145583
OT72.vs.OC72	LITAF	0.372031	1.2e-07
OT72.vs.OC72	SLC17A5	0.376117	1.02e-05
OT72.vs.OC72	Hayan	0.377742	0.000544733
OT72.vs.OC72	lmo3	0.38173	0.0117851
OT72.vs.OC72	Ald1	0.383873	1.06e-05
OT72.vs.OC72	JHEH	0.38391	0.00293834
OT72.vs.OC72	ringer	0.389916	0.000120287
OT72.vs.OC72	AAEL000428	0.394923	0.000157525
OT72.vs.OC72	TMEM68	0.398219	5.21e-05
OT72.vs.OC72	modSP	0.401527	3.6e-07
OT72.vs.OC72	selenbp1	0.404798	0.0150609
OT72.vs.OC72	PSPH	0.408148	1.52e-06
OT72.vs.OC72	Tret1	0.408897	1.96e-10
OT72.vs.OC72	CRYL1	0.420455	1.56e-07
OT72.vs.OC72	FDPS	0.43801	7.52e-09
OT72.vs.OC72	FBN1	0.451055	0.000330427
OT72.vs.OC72	PPAF2	0.457996	7.13e-12
OT72.vs.OC72	Hpgd	0.46262	6.72e-08
OT72.vs.OC72	Lip3	0.467547	2.59e-05
OT72.vs.OC72	SLC16A9	0.469465	0.000245899
OT72.vs.OC72	cwo	0.472368	2.59e-05
OT72.vs.OC72	ZNF658	0.480734	7.82e-08
OT72.vs.OC72	MAP1LC3C	0.483068	0.00171803
OT72.vs.OC72	Lip1	0.488453	7.82e-08
OT72.vs.OC72	SERPINB9	0.488753	3.81e-06
OT72.vs.OC72	Sardh	0.491876	4.6e-11
OT72.vs.OC72	Gldc	0.497028	3.17e-05
OT72.vs.OC72	Uro	0.507626	0.0474969
OT72.vs.OC72	Slc18b1	0.507632	0.0491422
OT72.vs.OC72	PGRP	0.51455	0.000439306
OT72.vs.OC72	CDR2L	0.527562	0.00028052
OT72.vs.OC72	sug	0.53382	0.00278616
OT72.vs.OC72	Arsb	0.549034	0.00102448
OT72.vs.OC72	SLC7A2	0.5546	0.0243916
OT72.vs.OC72	ITIH4	0.559153	3.57e-09
OT72.vs.OC72	TrpA1	0.573062	0.00155413
OT72.vs.OC72	Spn88Ea	0.575196	3.47e-07
OT72.vs.OC72	oca8	0.57537	0.0348885
OT72.vs.OC72	Alp-m	0.579129	0.00280529
OT72.vs.OC72	AGAP007347	0.5821	0.00420495
OT72.vs.OC72	tor	0.594737	0.0417613
OT72.vs.OC72	aldh1l1	0.60521	0.0374239
OT72.vs.OC72	NAGA	0.621878	0.000450735
OT72.vs.OC72	daao-1	0.655361	7.32e-12
OT72.vs.OC72	cpq	0.665789	0.0401684
OT72.vs.OC72	Kctd1	0.676369	4.04e-06
OT72.vs.OC72	Lar	0.687636	0.000426347
OT72.vs.OC72	fpi-1	0.707023	1.34e-17
OT72.vs.OC72	Cat	0.725298	0.00309693
OT72.vs.OC72	SFMBT1	0.726383	0.015051
OT72.vs.OC72	AAEL003512	0.727966	1.07e-08
OT72.vs.OC72	ROS1	0.728983	0.00195949
OT72.vs.OC72	pyx	0.739448	0.0419968
OT72.vs.OC72	URH1	0.83291	0.00157408
OT72.vs.OC72	hgo	0.858095	9.4e-05
OT72.vs.OC72	IMPI	0.866003	1.93e-07
OT72.vs.OC72	MUC19	0.922642	2.98e-15
OT72.vs.OC72	NINJ1	0.925453	0.0449406
OT72.vs.OC72	JHAMT	0.931584	5.28e-05
OT72.vs.OC72	Tsp2A	0.940032	2.78e-06
OT72.vs.OC72	19G1	0.944053	8.2e-07
OT72.vs.OC72	Myorg	0.962524	0.0473917
OT72.vs.OC72	LP	0.994214	2.25e-05
OT72.vs.OC72	SLC2A2	1.02146	2.49e-36
OT72.vs.OC72	CSAD	1.045	7.78e-07
OT72.vs.OC72	SP1	1.09557	0.00203683
OT72.vs.OC72	BJSP-2	1.12408	3.32e-07
OT72.vs.OC72	Hs3st5	1.15513	0.000577934
OT72.vs.OC72	SOD1	1.24473	1.71e-05
OT72.vs.OC72	MOR2	1.37483	2.5e-32
OT72.vs.OC72	PNP	1.3834	0.00145583
OT72.vs.OC72	gnbp1	1.39766	8.12e-09
OT72.vs.OC72	CYP6B2	1.4579	3.21e-05
OT72.vs.OC72	CYP6K1	1.46394	0.00539924
OT72.vs.OC72	CECA	1.47227	0.00457649
OT72.vs.OC72	agp	1.65367	0.0479949
OT72.vs.OC72	CECD	1.79391	1.4e-10
OT72.vs.OC72	CECB1	1.85257	6.02e-08
OT72.vs.OC72	Cyt-b5-r	1.87396	1.56e-07
OT72.vs.OC72	LEB3	2.53867	4.41e-25
OT72.vs.OC72	PGRP-LB	2.54316	0.00075655
OT72.vs.OC72	miox	2.60539	0.0157779
OT96.vs.OC96	BJSP-2	-1.00009	1.81e-13
OT96.vs.OC96	CSAD	-0.923178	0.0261302
OT96.vs.OC96	CHRNA7	-0.667243	0.00279665
OT96.vs.OC96	Gucy2f	-0.642562	0.0230099
OT96.vs.OC96	TUB2	-0.592255	0.000696369
OT96.vs.OC96	cher	-0.584298	0.0379727
OT96.vs.OC96	ANOS1	-0.556382	0.00919569
OT96.vs.OC96	GluProRS	-0.546072	0.00279665
OT96.vs.OC96	Slc9b1	-0.540356	0.0358825
OT96.vs.OC96	Mocs1	-0.536249	0.0230099
OT96.vs.OC96	MTTP	-0.398203	0.0230099
OT96.vs.OC96	GANAB	-0.382341	1.08e-05
OT96.vs.OC96	sn	-0.358138	0.00779145
OT96.vs.OC96	Arp2	-0.329965	0.0355077
OT96.vs.OC96	CHRNA5	-0.327697	0.00606279
OT96.vs.OC96	FERH	-0.317038	0.00936554
OT96.vs.OC96	HNRNPK	-0.315704	0.0344802
OT96.vs.OC96	DARS1	-0.314149	0.00123017
OT96.vs.OC96	SRSF1	-0.305695	0.0355077
OT96.vs.OC96	svp	-0.297226	0.0281711
OT96.vs.OC96	GSS	-0.291402	0.00501226
OT96.vs.OC96	betaCOP	-0.275799	0.00936554
OT96.vs.OC96	Stt3a	-0.275639	0.0180919
OT96.vs.OC96	Hsp83	0.276517	0.0474297
OT96.vs.OC96	l_1_G0004	0.336397	4.92e-08
OT96.vs.OC96	DnaJ-1	0.384977	0.0170469
OT96.vs.OC96	CG6179	0.522931	0.00748482
OT96.vs.OC96	CEP164	0.633851	0.0487326
OT96.vs.OC96	rost	0.695228	3.94e-07
OT96.vs.OC96	MOR2	0.811928	0.00501226
OT96.vs.OC96	LEB3	0.875481	8.89e-18
OT96.vs.OC96	SLC9A3R1	6.23124	3.46e-08
OT96.vs.OT72	H2bc14	-1.33721	3.18e-06
OT96.vs.OT72	mariner_T	-1.27233	1.28e-06
OT96.vs.OT72	WNT2B	-1.13917	0.000258559
OT96.vs.OT72	CSAD	-1.10419	0.00104486
OT96.vs.OT72	NINJ1	-1.05378	8.72e-05
OT96.vs.OT72	Gucy2f	-1.03439	2.99e-07
OT96.vs.OT72	SPON1	-0.961111	4.52e-14
OT96.vs.OT72	AIG1	-0.915665	0.0402839
OT96.vs.OT72	CHRNA7	-0.913656	4.79e-17
OT96.vs.OT72	Aper1	-0.900451	0.0329843
OT96.vs.OT72	Dnajc1	-0.89724	2.49e-12
OT96.vs.OT72	Erc2	-0.874417	0.0207489
OT96.vs.OT72	SLC16A9	-0.867587	1.42e-08
OT96.vs.OT72	LCP17	-0.864756	0.00299901
OT96.vs.OT72	DUSP22	-0.849286	0.00571666
OT96.vs.OT72	cpeb1-a	-0.827379	1.59e-06
OT96.vs.OT72	sox2	-0.822839	0.000115682
OT96.vs.OT72	Mocs1	-0.819724	7.64e-06
OT96.vs.OT72	HTR1D	-0.819636	9.61e-06
OT96.vs.OT72	Rffl	-0.813588	1.81e-07
OT96.vs.OT72	Sccpdh	-0.810128	0.0100367
OT96.vs.OT72	R1A1-element_ORF1	-0.807649	0.00347422
OT96.vs.OT72	LAC7	-0.799698	0.0410401
OT96.vs.OT72	ANKRD55	-0.788483	0.00039249
OT96.vs.OT72	CDase	-0.785953	0.00190726
OT96.vs.OT72	PRKDC	-0.771648	6.56e-06
OT96.vs.OT72	BBXB5	-0.771074	3.73e-14
OT96.vs.OT72	GDPD6	-0.769489	0.000308827
OT96.vs.OT72	V-ROS	-0.76788	1.11e-05
OT96.vs.OT72	HMCN2	-0.761404	3.53e-12
OT96.vs.OT72	Ser	-0.758088	0.000352978
OT96.vs.OT72	T	-0.754998	0.00489729
OT96.vs.OT72	NANOS3	-0.75305	9.05e-11
OT96.vs.OT72	Dcr-1	-0.750959	2.23e-06
OT96.vs.OT72	Cel	-0.742943	6.7e-09
OT96.vs.OT72	CP12	-0.740079	0.00194874
OT96.vs.OT72	Sh	-0.721631	0.00302151
OT96.vs.OT72	FUT10	-0.719246	7.03e-06
OT96.vs.OT72	NFAT5	-0.714712	1.18e-09
OT96.vs.OT72	Ddx52	-0.710811	2.06e-07
OT96.vs.OT72	LGR5	-0.706292	1.98e-07
OT96.vs.OT72	NOX4	-0.686906	0.0157292
OT96.vs.OT72	AGAP012199	-0.686431	0.00827338
OT96.vs.OT72	shf	-0.685981	2.17e-10
OT96.vs.OT72	His1	-0.679584	0.00111846
OT96.vs.OT72	DOCK6	-0.674263	6.36e-05
OT96.vs.OT72	Skeletor	-0.673608	2.68e-09
OT96.vs.OT72	LCP16_17	-0.670526	0.000754457
OT96.vs.OT72	CG42342	-0.667883	2.59e-10
OT96.vs.OT72	His1.2	-0.667072	0.0111161
OT96.vs.OT72	per	-0.659649	6.86e-12
OT96.vs.OT72	Tcerg1	-0.658369	0.00320031
OT96.vs.OT72	Dscam2	-0.654889	8.56e-05
OT96.vs.OT72	Stmn4	-0.654112	7.82e-23
OT96.vs.OT72	SEC13	-0.648742	0.0207228
OT96.vs.OT72	Ppn	-0.641579	5.78e-05
OT96.vs.OT72	CPEB1	-0.638561	0.0261787
OT96.vs.OT72	ost-1	-0.635271	6.62e-11
OT96.vs.OT72	Slc22a8	-0.625393	0.0139053
OT96.vs.OT72	AKR1B1	-0.624909	4.52e-06
OT96.vs.OT72	TRYP6	-0.624558	0.0186863
OT96.vs.OT72	cher	-0.621093	0.000834199
OT96.vs.OT72	RAP1GAP	-0.620869	2.83e-05
OT96.vs.OT72	LAC2	-0.616029	0.00711854
OT96.vs.OT72	obst-E	-0.615957	0.000297532
OT96.vs.OT72	ct	-0.615409	8.99e-05
OT96.vs.OT72	LAC	-0.614595	3.35e-05
OT96.vs.OT72	grin2b	-0.608746	0.000734441
OT96.vs.OT72	Sb	-0.608477	0.00319727
OT96.vs.OT72	l_3_72Ab	-0.607959	2.32e-06
OT96.vs.OT72	SF3A1	-0.602712	0.00780626
OT96.vs.OT72	Apc	-0.600496	2.34e-05
OT96.vs.OT72	Ptp10D	-0.599728	8.34e-06
OT96.vs.OT72	ppsA	-0.599607	0.0365755
OT96.vs.OT72	HLF	-0.598864	0.000114825
OT96.vs.OT72	ARA1	-0.596142	2.11e-06
OT96.vs.OT72	XRN2	-0.595166	1e-10
OT96.vs.OT72	Svep1	-0.59209	0.0101511
OT96.vs.OT72	dom	-0.590919	1.28e-06
OT96.vs.OT72	Shc1	-0.590547	0.0402316
OT96.vs.OT72	Adcy1	-0.589926	0.0171285
OT96.vs.OT72	Rm62	-0.589487	1.84e-13
OT96.vs.OT72	ZFP2	-0.583845	4.16e-09
OT96.vs.OT72	His2A	-0.570701	0.042055
OT96.vs.OT72	Hmcn1	-0.565951	5.64e-13
OT96.vs.OT72	ATP8B2	-0.565373	3.36e-06
OT96.vs.OT72	mthl1	-0.56479	0.00296283
OT96.vs.OT72	TRMT2A	-0.562395	0.00169804
OT96.vs.OT72	CHRNB3	-0.559452	0.000505039
OT96.vs.OT72	Dok7	-0.559095	0.00351787
OT96.vs.OT72	GH22027	-0.555793	0.00165377
OT96.vs.OT72	HELQ	-0.552318	1.19e-05
OT96.vs.OT72	Yeats2	-0.550316	0.000112653
OT96.vs.OT72	XRCC1	-0.550241	8.58e-09
OT96.vs.OT72	CG1785	-0.549702	1.38e-06
OT96.vs.OT72	CG9776	-0.549691	3.96e-07
OT96.vs.OT72	GBF1	-0.548456	0.00124898
OT96.vs.OT72	ccbe1	-0.543867	4.13e-09
OT96.vs.OT72	TBC1D4	-0.541244	0.000490568
OT96.vs.OT72	osa	-0.537229	0.000402039
OT96.vs.OT72	unc80	-0.533313	0.00760163
OT96.vs.OT72	ZNF709	-0.532879	8.37e-07
OT96.vs.OT72	EDC4	-0.53283	0.00121809
OT96.vs.OT72	Cpsf160	-0.532546	1.92e-08
OT96.vs.OT72	IGFALS	-0.527859	2.29e-08
OT96.vs.OT72	spn-E	-0.527731	0.000163611
OT96.vs.OT72	LRP1	-0.526971	0.00102086
OT96.vs.OT72	ATMIN	-0.525269	0.0291187
OT96.vs.OT72	rg	-0.524271	0.0371175
OT96.vs.OT72	MED17	-0.521936	1.6e-09
OT96.vs.OT72	KAT6A	-0.521931	0.000227959
OT96.vs.OT72	Wnk3	-0.521792	3.58e-05
OT96.vs.OT72	MED14	-0.519341	0.00208955
OT96.vs.OT72	Mcm3	-0.516926	8.23e-06
OT96.vs.OT72	AFDN	-0.51559	0.000104475
OT96.vs.OT72	NOF	-0.514833	2.17e-05
OT96.vs.OT72	ahctf1	-0.51482	9.33e-06
OT96.vs.OT72	Tsc1	-0.51384	0.00231116
OT96.vs.OT72	crm	-0.513794	0.000115768
OT96.vs.OT72	Gaa	-0.51251	0.00206595
OT96.vs.OT72	DHX38	-0.510271	0.000369308
OT96.vs.OT72	SVOP	-0.507425	0.0196536
OT96.vs.OT72	SCAF8	-0.504392	0.00164874
OT96.vs.OT72	LDB2	-0.503607	0.00269594
OT96.vs.OT72	Tnks	-0.503423	3.59e-05
OT96.vs.OT72	Mical	-0.503182	0.00391233
OT96.vs.OT72	FAM214A	-0.503048	0.00103622
OT96.vs.OT72	vir	-0.502103	3.06e-05
OT96.vs.OT72	THAP9	-0.499031	0.00330181
OT96.vs.OT72	Mcm7	-0.497541	1.72e-05
OT96.vs.OT72	ZNF418	-0.496193	0.0312318
OT96.vs.OT72	CG14535	-0.494831	2.62e-06
OT96.vs.OT72	RBM25	-0.493267	0.000246563
OT96.vs.OT72	afmid	-0.4931	0.000114825
OT96.vs.OT72	INTS7	-0.493094	1.4e-05
OT96.vs.OT72	NRL	-0.49275	0.00164214
OT96.vs.OT72	PRPF38B	-0.491055	1.69e-08
OT96.vs.OT72	DDB1	-0.489978	0.000114775
OT96.vs.OT72	Sytl4	-0.488595	0.00449633
OT96.vs.OT72	ADPS	-0.488587	6.35e-08
OT96.vs.OT72	COX15	-0.488236	1.34e-05
OT96.vs.OT72	SF3B4	-0.487631	2.85e-05
OT96.vs.OT72	mask	-0.487318	0.00605967
OT96.vs.OT72	AK8	-0.487053	1.68e-05
OT96.vs.OT72	Znf316	-0.485105	5.22e-06
OT96.vs.OT72	alyref-a	-0.483708	1.18e-09
OT96.vs.OT72	CG8611	-0.483246	0.0188069
OT96.vs.OT72	Es2	-0.48268	9.24e-06
OT96.vs.OT72	Abl	-0.482438	0.00918737
OT96.vs.OT72	Eps8	-0.48213	8.29e-05
OT96.vs.OT72	Mmp14	-0.482006	1.55e-07
OT96.vs.OT72	ARGK	-0.481237	0.000179847
OT96.vs.OT72	RpI135	-0.481013	1.99e-05
OT96.vs.OT72	cyp41	-0.480983	5.83e-06
OT96.vs.OT72	MBD4	-0.480874	7.82e-07
OT96.vs.OT72	FLNA	-0.48	0.000770406
OT96.vs.OT72	TMEM94	-0.47956	0.0018533
OT96.vs.OT72	fahd2	-0.477863	2.3e-08
OT96.vs.OT72	Rbm46	-0.474529	1.31e-07
OT96.vs.OT72	ARL6IP4	-0.474131	8.75e-05
OT96.vs.OT72	pik3c3	-0.473109	0.00064677
OT96.vs.OT72	Nf1	-0.473024	1.58e-05
OT96.vs.OT72	ELOVL	-0.472138	0.0314481
OT96.vs.OT72	TCERG1	-0.471567	0.000187285
OT96.vs.OT72	Rev1	-0.471016	9.28e-10
OT96.vs.OT72	Lrig2	-0.470049	0.00109756
OT96.vs.OT72	AKR1E2	-0.468314	0.000234502
OT96.vs.OT72	PTPRN2	-0.468111	0.00768477
OT96.vs.OT72	UNC13B	-0.46744	0.0100578
OT96.vs.OT72	Kat14	-0.467364	4.4e-05
OT96.vs.OT72	CG1544	-0.466782	4.3e-08
OT96.vs.OT72	Drak	-0.466509	4.41e-05
OT96.vs.OT72	pk	-0.466203	0.0283855
OT96.vs.OT72	NOP9	-0.466137	6e-05
OT96.vs.OT72	DAG1	-0.465575	0.00412405
OT96.vs.OT72	PRPF3	-0.464645	6.76e-08
OT96.vs.OT72	Pld3	-0.464531	0.0222673
OT96.vs.OT72	Rae1	-0.462875	7.49e-05
OT96.vs.OT72	Os01g0681900	-0.461675	0.0122233
OT96.vs.OT72	COQ7	-0.461544	0.000471591
OT96.vs.OT72	emb-9	-0.461389	0.00199616
OT96.vs.OT72	Best2	-0.460328	0.00149093
OT96.vs.OT72	Nek8	-0.46027	3.01e-05
OT96.vs.OT72	DHX35	-0.460199	0.000140249
OT96.vs.OT72	CNKSR3	-0.459958	0.00639329
OT96.vs.OT72	unc-22	-0.459668	0.00244628
OT96.vs.OT72	LIMA1	-0.459549	0.00670645
OT96.vs.OT72	cac	-0.456726	0.00206205
OT96.vs.OT72	DGCR8	-0.455824	0.000161005
OT96.vs.OT72	Alg1	-0.452724	4.31e-10
OT96.vs.OT72	Arhgef12	-0.452088	0.00825437
OT96.vs.OT72	cactin	-0.451738	0.000505039
OT96.vs.OT72	topbp1-A	-0.450908	0.00515555
OT96.vs.OT72	CPSF3	-0.450895	0.0150702
OT96.vs.OT72	NUP205	-0.449823	0.00599735
OT96.vs.OT72	pros	-0.448856	0.0467483
OT96.vs.OT72	Ugt2b	-0.448521	0.000467103
OT96.vs.OT72	Sec10	-0.448461	7.8e-08
OT96.vs.OT72	HS3ST4	-0.447772	0.018236
OT96.vs.OT72	NBAS	-0.447622	0.00206841
OT96.vs.OT72	RALGAPB	-0.447511	0.00564442
OT96.vs.OT72	CG8370	-0.445973	0.0269033
OT96.vs.OT72	snRNP-U1-70K	-0.445507	1.08e-06
OT96.vs.OT72	lig1	-0.445185	6.32e-06
OT96.vs.OT72	MED16	-0.443805	0.00795844
OT96.vs.OT72	ABTB2	-0.443773	0.0426195
OT96.vs.OT72	CDC16	-0.443133	0.00589553
OT96.vs.OT72	Dhx34	-0.443104	2.34e-06
OT96.vs.OT72	ATXN7L1	-0.442328	0.0380516
OT96.vs.OT72	MAP3K4	-0.441929	0.0118764
OT96.vs.OT72	CLPB	-0.441478	0.000565667
OT96.vs.OT72	POGZ	-0.44124	0.00254458
OT96.vs.OT72	VWDE	-0.44078	0.000230211
OT96.vs.OT72	SRRM2	-0.439835	0.000100707
OT96.vs.OT72	POL	-0.439018	0.0250225
OT96.vs.OT72	Fip1l1	-0.437935	0.000229629
OT96.vs.OT72	CG1523	-0.437208	0.000352562
OT96.vs.OT72	ZK550.6	-0.437206	5.33e-06
OT96.vs.OT72	LanA	-0.436112	0.0118764
OT96.vs.OT72	atl	-0.435659	2.41e-06
OT96.vs.OT72	GILT1	-0.435398	3.18e-05
OT96.vs.OT72	crb	-0.435215	0.00183339
OT96.vs.OT72	alpha-Cat	-0.432705	0.000260178
OT96.vs.OT72	NPHS1	-0.431662	0.000569963
OT96.vs.OT72	Cad96Ca	-0.430326	0.0134325
OT96.vs.OT72	Zrsr1	-0.430123	0.0058601
OT96.vs.OT72	alpha-Spec	-0.42746	0.00127045
OT96.vs.OT72	mRRF2	-0.425917	0.0011773
OT96.vs.OT72	PBRM1	-0.425391	0.000490249
OT96.vs.OT72	ncapg	-0.42486	0.000215614
OT96.vs.OT72	l_2_dtl	-0.424823	0.00366038
OT96.vs.OT72	CG9004	-0.424291	0.00695456
OT96.vs.OT72	insr	-0.424068	0.0054248
OT96.vs.OT72	scrib	-0.424006	9.35e-05
OT96.vs.OT72	Phf14	-0.422705	0.000749852
OT96.vs.OT72	Nanos2	-0.421408	4.16e-09
OT96.vs.OT72	PHRF1	-0.420874	0.00917149
OT96.vs.OT72	Rbp1	-0.41866	4.51e-14
OT96.vs.OT72	ADAMTS3	-0.41856	0.000590958
OT96.vs.OT72	Abcc9	-0.418228	0.0010461
OT96.vs.OT72	Nup133	-0.418149	0.00104486
OT96.vs.OT72	DHX30	-0.417573	0.0028392
OT96.vs.OT72	nrv2	-0.417508	0.000242142
OT96.vs.OT72	ZNF267	-0.41687	0.00186198
OT96.vs.OT72	Brd8	-0.416227	0.00174147
OT96.vs.OT72	mov10b.1	-0.415744	8.57e-05
OT96.vs.OT72	nup88	-0.415614	0.0133816
OT96.vs.OT72	ndl	-0.415269	1.68e-05
OT96.vs.OT72	Lztr1	-0.414589	0.0122421
OT96.vs.OT72	ZNF253	-0.413674	7.34e-06
OT96.vs.OT72	Atpalpha	-0.412832	0.0175031
OT96.vs.OT72	Ugt1a3	-0.411908	0.000545552
OT96.vs.OT72	Cul2	-0.411369	0.000205657
OT96.vs.OT72	Patronin	-0.410011	0.011856
OT96.vs.OT72	Npdc1	-0.409654	0.0107443
OT96.vs.OT72	betaTub60D	-0.409608	0.00366038
OT96.vs.OT72	hd	-0.408549	0.000118302
OT96.vs.OT72	HECTD1	-0.408265	0.0172301
OT96.vs.OT72	gly-10	-0.408168	0.0065478
OT96.vs.OT72	Tti1	-0.407199	0.00376566
OT96.vs.OT72	Pis	-0.405649	2.47e-06
OT96.vs.OT72	THADA	-0.405555	0.00212948
OT96.vs.OT72	DYH1B	-0.404421	0.0118764
OT96.vs.OT72	GLB1	-0.403599	0.00411851
OT96.vs.OT72	MTTP	-0.403265	0.00060889
OT96.vs.OT72	AGAP010343	-0.402303	0.00134061
OT96.vs.OT72	Fbxl20	-0.40224	4.95e-05
OT96.vs.OT72	znrf3	-0.401375	9.52e-05
OT96.vs.OT72	si_ch211-233a24.2	-0.401079	0.000244585
OT96.vs.OT72	Gla	-0.398205	0.00516417
OT96.vs.OT72	Tf2-2	-0.397137	0.000296039
OT96.vs.OT72	serhl	-0.396817	0.012552
OT96.vs.OT72	Pi4ka	-0.396774	0.0363253
OT96.vs.OT72	ENOX2	-0.396418	5.75e-05
OT96.vs.OT72	Arhgef11	-0.396266	0.000789252
OT96.vs.OT72	Kiaa0100	-0.396049	0.000225435
OT96.vs.OT72	Rbm5	-0.395875	6.24e-07
OT96.vs.OT72	TRAK1	-0.393914	0.000641182
OT96.vs.OT72	DHCR24	-0.393411	0.000961926
OT96.vs.OT72	RBM12	-0.393391	0.0142357
OT96.vs.OT72	CG7185	-0.392378	0.0118714
OT96.vs.OT72	kti12	-0.391606	3.42e-07
OT96.vs.OT72	PAN3	-0.391596	0.00012336
OT96.vs.OT72	Siwi	-0.391581	6.96e-11
OT96.vs.OT72	COP1	-0.390959	0.00978972
OT96.vs.OT72	Foxk1	-0.390001	0.00312616
OT96.vs.OT72	nol6	-0.389981	0.00444882
OT96.vs.OT72	vas	-0.38991	1.48e-08
OT96.vs.OT72	Znf250	-0.389486	0.0231819
OT96.vs.OT72	ZNF768	-0.389091	0.00578395
OT96.vs.OT72	tll1	-0.38848	2.3e-08
OT96.vs.OT72	Appl	-0.388037	0.0173324
OT96.vs.OT72	Rnf38	-0.388033	0.00319727
OT96.vs.OT72	UBE2Q2	-0.387878	1.89e-07
OT96.vs.OT72	ZNF79	-0.3873	1.3e-07
OT96.vs.OT72	app	-0.387199	0.000865679
OT96.vs.OT72	pum	-0.386474	5.56e-05
OT96.vs.OT72	CG6066	-0.386419	0.00196114
OT96.vs.OT72	Pus10	-0.38601	3.29e-06
OT96.vs.OT72	TRIM2	-0.385407	0.00240766
OT96.vs.OT72	Lrp2	-0.384728	0.0169887
OT96.vs.OT72	rno	-0.384117	0.00144994
OT96.vs.OT72	Pik3r4	-0.383184	0.0139143
OT96.vs.OT72	NSMAF	-0.382772	9.91e-05
OT96.vs.OT72	TRAPPC8	-0.382514	0.000249223
OT96.vs.OT72	RIMS2	-0.382497	0.00559966
OT96.vs.OT72	X-element_ORF2	-0.381793	8.29e-05
OT96.vs.OT72	Tl	-0.380142	0.0285798
OT96.vs.OT72	PGRP	-0.379631	0.0181343
OT96.vs.OT72	noc	-0.37853	0.0015269
OT96.vs.OT72	CYP4C1	-0.378106	0.0489311
OT96.vs.OT72	Plxdc2	-0.377592	0.000863811
OT96.vs.OT72	POLR3H	-0.376874	0.00593354
OT96.vs.OT72	Gtpbp4	-0.376002	0.0013349
OT96.vs.OT72	stmA	-0.375769	0.00296283
OT96.vs.OT72	Oplah	-0.375764	0.00631651
OT96.vs.OT72	Vps13D	-0.37552	0.0145423
OT96.vs.OT72	Tace	-0.374747	0.00278464
OT96.vs.OT72	poe	-0.374071	0.0056283
OT96.vs.OT72	Ogg1	-0.373715	0.019282
OT96.vs.OT72	Wnt4	-0.373114	0.00559966
OT96.vs.OT72	Slu7	-0.372996	1.57e-07
OT96.vs.OT72	CNPPD1	-0.371974	0.012168
OT96.vs.OT72	AAEL010360	-0.371168	0.00174147
OT96.vs.OT72	NEMP1	-0.371166	2.91e-05
OT96.vs.OT72	Ncor1	-0.371013	0.0228432
OT96.vs.OT72	Best3	-0.370945	0.000994857
OT96.vs.OT72	Odc1	-0.370473	0.0026724
OT96.vs.OT72	abhd12	-0.367662	0.00848822
OT96.vs.OT72	HADHB	-0.367611	0.00118316
OT96.vs.OT72	unc-51	-0.367296	0.00046181
OT96.vs.OT72	CG8135	-0.36674	0.000789252
OT96.vs.OT72	Ddx17	-0.366497	0.000844094
OT96.vs.OT72	Iws1	-0.366002	0.0301254
OT96.vs.OT72	Txlna	-0.365729	0.00112725
OT96.vs.OT72	SMC6	-0.36386	0.0120846
OT96.vs.OT72	Adam33	-0.363674	0.00260501
OT96.vs.OT72	Cpsf73	-0.362871	0.032789
OT96.vs.OT72	SOCS5	-0.362823	0.00410689
OT96.vs.OT72	Inos	-0.362742	0.000205139
OT96.vs.OT72	Crocc	-0.36268	0.0053458
OT96.vs.OT72	EFTUD2	-0.362616	0.0100717
OT96.vs.OT72	Cdc40	-0.36239	9.35e-05
OT96.vs.OT72	Rrp1	-0.361962	3.18e-06
OT96.vs.OT72	l_1_G0020	-0.361438	0.0184231
OT96.vs.OT72	Sidt1	-0.361083	0.0312318
OT96.vs.OT72	Arid2	-0.36027	0.0348722
OT96.vs.OT72	tim	-0.359236	1.56e-05
OT96.vs.OT72	Anapc1	-0.359017	0.0354807
OT96.vs.OT72	znf207	-0.358579	0.000576346
OT96.vs.OT72	FBLN2	-0.357977	0.00759294
OT96.vs.OT72	Vps8	-0.357729	0.000619782
OT96.vs.OT72	PPWD1	-0.357138	0.00153892
OT96.vs.OT72	hig	-0.357001	0.00916645
OT96.vs.OT72	DNApol-epsilon255	-0.356809	0.0104316
OT96.vs.OT72	crbn	-0.356736	6.85e-06
OT96.vs.OT72	VCPKMT	-0.35668	0.0275176
OT96.vs.OT72	ulk3	-0.356037	0.00146834
OT96.vs.OT72	Lon	-0.355833	0.00507768
OT96.vs.OT72	WDR89	-0.355263	0.00148521
OT96.vs.OT72	hook	-0.354951	0.0293509
OT96.vs.OT72	dhs-16	-0.354421	0.00288755
OT96.vs.OT72	ZNF66	-0.354012	0.0113691
OT96.vs.OT72	Tip60	-0.353823	0.00366158
OT96.vs.OT72	UAF30	-0.353744	0.000214641
OT96.vs.OT72	Strn3	-0.353387	0.00458037
OT96.vs.OT72	ImpL2	-0.353243	0.00459319
OT96.vs.OT72	MRPL54	-0.353139	0.00146834
OT96.vs.OT72	Abcb7	-0.353086	0.00935074
OT96.vs.OT72	BicD	-0.352928	0.00618334
OT96.vs.OT72	polo	-0.352915	4.33e-05
OT96.vs.OT72	PLBD2	-0.35176	0.0113957
OT96.vs.OT72	Lingo2	-0.351697	0.00812277
OT96.vs.OT72	GTF2H4	-0.35169	0.000115682
OT96.vs.OT72	ARHGEF10	-0.351689	0.0305572
OT96.vs.OT72	Vps13	-0.351592	0.0215726
OT96.vs.OT72	MTG2	-0.351532	0.00295706
OT96.vs.OT72	Ttpa	-0.351297	0.00322987
OT96.vs.OT72	e_y_1	-0.351213	1.3e-05
OT96.vs.OT72	mahj	-0.351045	0.0178456
OT96.vs.OT72	ESYT2	-0.350038	0.000530544
OT96.vs.OT72	Ndg	-0.349837	0.0252473
OT96.vs.OT72	Msh6	-0.349543	0.00360018
OT96.vs.OT72	B3GLCT	-0.34951	0.0127863
OT96.vs.OT72	Sptlc2	-0.349487	0.0110426
OT96.vs.OT72	SamDC	-0.349053	0.016452
OT96.vs.OT72	GPATCH1	-0.348732	0.0179211
OT96.vs.OT72	ADAM10	-0.348715	0.0254203
OT96.vs.OT72	Mi-2	-0.348527	0.00236779
OT96.vs.OT72	HMGXB4	-0.348261	1.22e-05
OT96.vs.OT72	Tret1	-0.347872	3.86e-06
OT96.vs.OT72	ZSCAN2	-0.34766	0.0196536
OT96.vs.OT72	AREL1	-0.34581	0.0185576
OT96.vs.OT72	HID1	-0.344578	0.0350267
OT96.vs.OT72	LENG8	-0.343562	0.000517633
OT96.vs.OT72	Gtf2h2	-0.343309	0.00103622
OT96.vs.OT72	ZFR	-0.343068	0.00639882
OT96.vs.OT72	CG2691	-0.342816	0.00477637
OT96.vs.OT72	Znf426	-0.341826	0.0301254
OT96.vs.OT72	lola	-0.341491	0.000660001
OT96.vs.OT72	RRBP1	-0.340883	0.00882909
OT96.vs.OT72	osgepl1	-0.340615	0.00894894
OT96.vs.OT72	MTMR8	-0.340116	0.0122553
OT96.vs.OT72	NINL	-0.339688	0.0126488
OT96.vs.OT72	msantd3	-0.339465	0.00192806
OT96.vs.OT72	tmem209	-0.3394	0.000195847
OT96.vs.OT72	PRPF39	-0.339265	0.00012118
OT96.vs.OT72	XPO5	-0.339126	0.0305645
OT96.vs.OT72	AAEL003729	-0.33612	2.41e-08
OT96.vs.OT72	PTK2	-0.335655	0.0167917
OT96.vs.OT72	Trafd1	-0.33551	0.0325756
OT96.vs.OT72	mios	-0.335466	0.0215785
OT96.vs.OT72	RBM22	-0.334907	0.000360561
OT96.vs.OT72	sup-17	-0.334577	0.0382165
OT96.vs.OT72	Smc1a	-0.334325	0.00229984
OT96.vs.OT72	CNOT2	-0.334027	0.000112421
OT96.vs.OT72	Nipped-A	-0.333888	5.22e-05
OT96.vs.OT72	U2SURP	-0.333694	0.0117664
OT96.vs.OT72	PWP2	-0.333427	6.86e-05
OT96.vs.OT72	Col4a1	-0.333073	0.0161887
OT96.vs.OT72	ZNFX1	-0.33294	0.0460471
OT96.vs.OT72	wdr24	-0.332693	0.0411118
OT96.vs.OT72	JARID2	-0.331652	0.00144005
OT96.vs.OT72	GCC1	-0.331419	0.0030259
OT96.vs.OT72	ATP6V0A1	-0.331407	0.0456078
OT96.vs.OT72	Cog3	-0.33073	0.00165837
OT96.vs.OT72	fxr1-a	-0.32949	0.000840849
OT96.vs.OT72	ZPR1	-0.329084	0.0106361
OT96.vs.OT72	Nrg	-0.328609	0.0482888
OT96.vs.OT72	SPINK5	-0.328538	0.0204254
OT96.vs.OT72	Caprin1	-0.32849	0.000444591
OT96.vs.OT72	Gen	-0.328456	0.0253913
OT96.vs.OT72	rdgA	-0.327057	0.0343315
OT96.vs.OT72	Arid4b	-0.326345	0.00700968
OT96.vs.OT72	dbo	-0.325488	0.0253621
OT96.vs.OT72	CG10341	-0.325176	0.013125
OT96.vs.OT72	ZNF45	-0.323197	0.0175031
OT96.vs.OT72	VAC14	-0.323112	0.0118466
OT96.vs.OT72	Tmtc3	-0.323022	0.0206735
OT96.vs.OT72	l_1_G0196	-0.322983	0.00223979
OT96.vs.OT72	NASP	-0.322146	0.00311403
OT96.vs.OT72	EPS15L1	-0.322129	0.00827338
OT96.vs.OT72	angel2	-0.321659	0.000467103
OT96.vs.OT72	AAEL011121	-0.32134	0.0467483
OT96.vs.OT72	Amy58	-0.321249	0.000815299
OT96.vs.OT72	su_Hw_	-0.321144	0.00233735
OT96.vs.OT72	Sugp1	-0.320273	0.00394351
OT96.vs.OT72	caz	-0.319858	8.98e-05
OT96.vs.OT72	Sra-1	-0.319247	0.00319727
OT96.vs.OT72	BRD7	-0.319154	0.00700968
OT96.vs.OT72	MACO1	-0.319027	0.000256671
OT96.vs.OT72	tra2	-0.318977	0.000297532
OT96.vs.OT72	PCF11	-0.318742	0.0251548
OT96.vs.OT72	TIGD1	-0.318213	0.0232054
OT96.vs.OT72	PGAP3	-0.317985	0.0373927
OT96.vs.OT72	RERG	-0.317869	0.0239588
OT96.vs.OT72	USH1C	-0.317649	0.0413046
OT96.vs.OT72	futsch	-0.317147	0.0376247
OT96.vs.OT72	Ance	-0.317048	0.0179211
OT96.vs.OT72	Zfp62	-0.316628	0.046517
OT96.vs.OT72	CG7065	-0.316115	0.0054248
OT96.vs.OT72	CEBPZ	-0.315665	0.00382642
OT96.vs.OT72	Exd2	-0.315193	0.00120359
OT96.vs.OT72	hira	-0.315163	0.0245828
OT96.vs.OT72	NPDC1	-0.313673	0.0152358
OT96.vs.OT72	Sf3a1	-0.313661	0.0195416
OT96.vs.OT72	SLC4A1AP	-0.31246	0.000702027
OT96.vs.OT72	PAPI	-0.31212	6.94e-05
OT96.vs.OT72	VPS50	-0.311216	0.00817789
OT96.vs.OT72	CG5645	-0.310625	0.00663634
OT96.vs.OT72	HUS1	-0.310525	0.00991697
OT96.vs.OT72	AQR	-0.309794	0.000845743
OT96.vs.OT72	nito	-0.309629	0.00258544
OT96.vs.OT72	Spt6	-0.309526	0.0218748
OT96.vs.OT72	Pus7	-0.30848	0.00423434
OT96.vs.OT72	tdrd7a	-0.308297	0.000315372
OT96.vs.OT72	FANCI	-0.308164	0.0163045
OT96.vs.OT72	ERCC1	-0.308018	0.0004781
OT96.vs.OT72	Dhc64C	-0.307684	0.0115661
OT96.vs.OT72	APPBP2	-0.307295	0.0238022
OT96.vs.OT72	vars1	-0.306372	0.00774457
OT96.vs.OT72	Znf182	-0.306349	0.000130064
OT96.vs.OT72	Wbp11	-0.304879	0.0178456
OT96.vs.OT72	sesB	-0.304624	0.0328979
OT96.vs.OT72	CPIJ004506	-0.304292	0.0433037
OT96.vs.OT72	TM7SF3	-0.303945	0.00854384
OT96.vs.OT72	DNMT	-0.303843	5.31e-07
OT96.vs.OT72	CdGAPr	-0.302705	0.0203834
OT96.vs.OT72	FUBP1	-0.302227	0.00933419
OT96.vs.OT72	fzd8	-0.301451	0.0447992
OT96.vs.OT72	Znf32	-0.30141	0.0111067
OT96.vs.OT72	Rbm48	-0.301384	0.0140741
OT96.vs.OT72	MED8	-0.301033	0.0173012
OT96.vs.OT72	DDX27	-0.30095	0.00733526
OT96.vs.OT72	ZNF248	-0.300924	0.000474042
OT96.vs.OT72	TUBA8	-0.300831	2.44e-05
OT96.vs.OT72	Toll-7	-0.300504	0.00803704
OT96.vs.OT72	Rbbp5	-0.300494	0.0033014
OT96.vs.OT72	ZNF234	-0.299872	0.0130423
OT96.vs.OT72	slv	-0.299528	0.0115239
OT96.vs.OT72	Nsun4	-0.298716	0.00733259
OT96.vs.OT72	calypso	-0.29868	1.58e-05
OT96.vs.OT72	TBC1D5	-0.298619	0.0428354
OT96.vs.OT72	Pms2	-0.297868	0.00252666
OT96.vs.OT72	IYD	-0.29743	0.0111394
OT96.vs.OT72	Smarce1	-0.297189	0.0107298
OT96.vs.OT72	mbt	-0.296189	0.0054248
OT96.vs.OT72	MetRS-m	-0.295558	0.0196536
OT96.vs.OT72	ZNF300	-0.294972	0.0304998
OT96.vs.OT72	KFase	-0.294344	0.0304026
OT96.vs.OT72	RBM41	-0.293313	0.00477182
OT96.vs.OT72	GNL1	-0.292591	0.00195766
OT96.vs.OT72	CREBBP	-0.292464	0.0307093
OT96.vs.OT72	SGF29	-0.292142	0.00237977
OT96.vs.OT72	Ythdf	-0.292069	0.00874174
OT96.vs.OT72	STAM	-0.291884	0.0273842
OT96.vs.OT72	Elp2	-0.291819	0.0157292
OT96.vs.OT72	DNApol-alpha60	-0.291634	0.000285761
OT96.vs.OT72	SF1	-0.291452	0.0193754
OT96.vs.OT72	STAG1	-0.290379	0.00314155
OT96.vs.OT72	MED20	-0.290009	0.00287956
OT96.vs.OT72	Eml2	-0.289955	0.0432278
OT96.vs.OT72	CRTAP	-0.289618	0.000402481
OT96.vs.OT72	Polr3e	-0.289582	0.0111681
OT96.vs.OT72	gpp	-0.288121	0.00183339
OT96.vs.OT72	AVT1C	-0.288037	0.0227892
OT96.vs.OT72	RasGAP1	-0.287567	0.00381677
OT96.vs.OT72	ZMYM4	-0.287501	0.0339698
OT96.vs.OT72	slc39a1	-0.287287	0.031216
OT96.vs.OT72	MTA1	-0.286858	0.0491847
OT96.vs.OT72	Nup214	-0.286719	0.00409734
OT96.vs.OT72	Anapc5	-0.286541	0.00364719
OT96.vs.OT72	Rnf220	-0.285619	0.00120211
OT96.vs.OT72	znf598	-0.285069	0.0362576
OT96.vs.OT72	MSH2	-0.284936	0.0166029
OT96.vs.OT72	RAD21	-0.28491	0.000372808
OT96.vs.OT72	ZNF433	-0.284857	0.0103122
OT96.vs.OT72	atp6v0a1	-0.284277	0.0047912
OT96.vs.OT72	Zfp2	-0.284166	0.0348595
OT96.vs.OT72	Adat1	-0.282885	0.0176536
OT96.vs.OT72	Tprg1l	-0.281678	0.0352914
OT96.vs.OT72	su_f_	-0.281367	0.00078881
OT96.vs.OT72	CG15084	-0.280564	0.0132298
OT96.vs.OT72	bin3	-0.280024	0.0196536
OT96.vs.OT72	Hdac4	-0.279546	0.00475604
OT96.vs.OT72	crn	-0.278565	0.000404998
OT96.vs.OT72	larp7	-0.278389	0.0424747
OT96.vs.OT72	RBMX2	-0.277561	0.00726291
OT96.vs.OT72	fem1a	-0.277498	0.0277878
OT96.vs.OT72	PRPF19	-0.277374	0.0024864
OT96.vs.OT72	cin	-0.27646	0.000780386
OT96.vs.OT72	GluProRS	-0.275471	0.0398256
OT96.vs.OT72	EIF2D	-0.275347	0.00817008
OT96.vs.OT72	Iml1	-0.275141	2.83e-05
OT96.vs.OT72	RACGAP1	-0.274931	0.00464575
OT96.vs.OT72	VPS53	-0.274681	0.0218439
OT96.vs.OT72	VHAA	-0.274311	0.0183078
OT96.vs.OT72	abcb8	-0.27402	0.0436522
OT96.vs.OT72	abs	-0.273987	0.0150118
OT96.vs.OT72	spas	-0.273909	0.0242861
OT96.vs.OT72	AAEL003813	-0.273888	0.00431894
OT96.vs.OT72	Thoc1	-0.273293	0.00648167
OT96.vs.OT72	Nnp-1	-0.273099	0.000189028
OT96.vs.OT72	ZFP62	-0.27249	0.0179211
OT96.vs.OT72	LTV1	-0.272293	0.00159322
OT96.vs.OT72	PDIA5	-0.272084	0.00917149
OT96.vs.OT72	Inpp1	-0.270539	0.0203498
OT96.vs.OT72	Rrp9	-0.270523	0.0197174
OT96.vs.OT72	GluClalpha	-0.270326	0.038455
OT96.vs.OT72	ADGRA2	-0.269927	0.0284932
OT96.vs.OT72	Rtc1	-0.269492	0.00602231
OT96.vs.OT72	Snip1	-0.268838	0.00461256
OT96.vs.OT72	Trip4	-0.268635	0.00347565
OT96.vs.OT72	CHRNA5	-0.268395	0.00917149
OT96.vs.OT72	POLR3C	-0.268376	0.0185576
OT96.vs.OT72	RPN2	-0.267897	0.0195404
OT96.vs.OT72	NCAPD3	-0.267493	0.0291286
OT96.vs.OT72	MED25	-0.267468	0.0478003
OT96.vs.OT72	RABAC1	-0.267103	0.0157292
OT96.vs.OT72	KIF23	-0.266808	0.00147543
OT96.vs.OT72	YME1L	-0.26635	0.0277245
OT96.vs.OT72	IntS4	-0.266289	0.0466369
OT96.vs.OT72	dl	-0.266234	0.0304424
OT96.vs.OT72	da	-0.266027	0.00738451
OT96.vs.OT72	Exosc10	-0.265888	0.00579129
OT96.vs.OT72	SIDT1	-0.265111	0.0329148
OT96.vs.OT72	Dus4l	-0.264905	0.0330007
OT96.vs.OT72	DARS1	-0.264875	0.00127038
[truncated: 666 more rows]
