# Supplementary material for: Histopathological and Transcriptional Changes in Silkworm Larval Gonads in Response to Chlorfenapyr Exposure
Source: Insects. 2025 Jun 11;16(6):619. doi: 10.3390/insects16060619 (PMC12194514; doi:10.3390/insects16060619)
Supplement: Supplementary file 1 [file insects-16-00619-s001.zip › Supplementary File(s)/Table S4.xlsx]

## Sheet: TableS2
Table S4 The DEGs were identified in silkworm larval testis tissues after exposure to chlorfenapyr by RNA-seq
cluster	gene	log2FC	padj
TC96.vs.TC72	Cat	1.98799	5.02e-87
TC96.vs.TC72	aldh1l1	2.30549	5.49e-71
TC96.vs.TC72	Nep2	2.33693	3.12e-45
TC96.vs.TC72	JHAMT	3.74325	6.98e-43
TC96.vs.TC72	SLC2A2	1.09164	1.22e-41
TC96.vs.TC72	HSPG2	1.27268	6.87e-41
TC96.vs.TC72	agp	2.33615	1.21e-37
TC96.vs.TC72	ANOS1	1.94294	2.75e-35
TC96.vs.TC72	Gnmt	1.58457	6.35e-33
TC96.vs.TC72	miox	4.52094	7.47e-31
TC96.vs.TC72	Sardh	0.835373	3.7e-30
TC96.vs.TC72	CYP6K1	3.95384	2.78e-29
TC96.vs.TC72	FASN	0.849665	1.29e-26
TC96.vs.TC72	ARD1	1.42466	1.31e-26
TC96.vs.TC72	Lsd-1	0.935103	7.16e-22
TC96.vs.TC72	SHMT1	0.739407	7.97e-22
TC96.vs.TC72	selenbp1	1.75752	8.94e-22
TC96.vs.TC72	21G1	3.47451	1.33e-21
TC96.vs.TC72	Eif4ebp2	1.43296	2.37e-21
TC96.vs.TC72	ACT2	2.74762	2.58e-21
TC96.vs.TC72	Kctd1	1.28987	4.67e-21
TC96.vs.TC72	PNP	2.09712	5.68e-21
TC96.vs.TC72	Prat	0.738803	4e-20
TC96.vs.TC72	GALM	1.39703	4.07e-20
TC96.vs.TC72	AMPD2	0.544668	4.73e-19
TC96.vs.TC72	lmo3	0.860926	9.59e-18
TC96.vs.TC72	CTH	0.711423	2.01e-17
TC96.vs.TC72	ACADSB	0.728593	2.03e-17
TC96.vs.TC72	AASS	1.46556	2.66e-17
TC96.vs.TC72	EVA1C	2.49353	7.93e-17
TC96.vs.TC72	ENOSF1	1.21843	2.71e-16
TC96.vs.TC72	ade5	0.642003	1.22e-15
TC96.vs.TC72	DMRTA1	1.71297	1.86e-15
TC96.vs.TC72	SORD	1.87858	2.19e-15
TC96.vs.TC72	Uro	1.1213	3.03e-15
TC96.vs.TC72	igdb-2	0.767539	1.16e-14
TC96.vs.TC72	FBN1	1.31318	2.75e-14
TC96.vs.TC72	Dbt	0.976608	3.68e-14
TC96.vs.TC72	resilin	3.53698	1.09e-13
TC96.vs.TC72	TMEM68	0.776902	1.2e-13
TC96.vs.TC72	Serpina3n	0.752021	1.28e-13
TC96.vs.TC72	CDR2L	0.677575	1.81e-13
TC96.vs.TC72	AMN	4.93092	2.14e-13
TC96.vs.TC72	Hayan	0.826502	3.04e-13
TC96.vs.TC72	Cubn	5.90575	3.24e-13
TC96.vs.TC72	Igfals	0.689063	4.38e-13
TC96.vs.TC72	Lrrc74a	-0.46597	8.05e-13
TC96.vs.TC72	Gld	6.42439	1.28e-12
TC96.vs.TC72	ZNF233	-1.26037	3.35e-12
TC96.vs.TC72	PHYHD1	0.467115	4.24e-12
TC96.vs.TC72	Cht10	1.54399	7.02e-12
TC96.vs.TC72	gadl1	0.833162	8.93e-12
TC96.vs.TC72	bi	0.68997	1.02e-11
TC96.vs.TC72	HEXB	0.749392	1.96e-11
TC96.vs.TC72	lhx9	0.830169	3.7e-11
TC96.vs.TC72	oca8	1.7666	4.57e-11
TC96.vs.TC72	Gdh	0.403741	4.57e-11
TC96.vs.TC72	NAGA	0.762785	5.45e-11
TC96.vs.TC72	PNLIP	0.887249	5.62e-11
TC96.vs.TC72	EN03	0.413812	5.64e-11
TC96.vs.TC72	Sstr4	3.83639	6.37e-11
TC96.vs.TC72	HTR1D	2.83694	6.99e-11
TC96.vs.TC72	MCT7	3.33741	7.04e-11
TC96.vs.TC72	flower	-0.613943	7.27e-11
TC96.vs.TC72	fpi-1	2.80453	8.47e-11
TC96.vs.TC72	tent5c	0.710897	1.14e-10
TC96.vs.TC72	Pdi	0.446928	1.26e-10
TC96.vs.TC72	UPP1	0.500077	2.46e-10
TC96.vs.TC72	Cygb	0.659093	3.89e-10
TC96.vs.TC72	CYP12A2	0.929373	4.44e-10
TC96.vs.TC72	MGST1	0.738975	4.44e-10
TC96.vs.TC72	Iqca1	2.15519	4.45e-10
TC96.vs.TC72	Pfas	0.486863	6.66e-10
TC96.vs.TC72	AQR	0.575851	1.14e-09
TC96.vs.TC72	HPSE	-1.56145	1.56e-09
TC96.vs.TC72	FERH	0.518674	1.56e-09
TC96.vs.TC72	CG2145	0.60045	1.62e-09
TC96.vs.TC72	mif-2	0.993466	2.61e-09
TC96.vs.TC72	TNS1	0.606065	3.54e-09
TC96.vs.TC72	Ca15	0.719541	3.86e-09
TC96.vs.TC72	Vps8	-0.38313	4.6e-09
TC96.vs.TC72	fax	0.432554	5.04e-09
TC96.vs.TC72	gnpda2	0.599143	6.35e-09
TC96.vs.TC72	CPAMD8	0.470963	8.15e-09
TC96.vs.TC72	MTHFD2L	0.519003	1.01e-08
TC96.vs.TC72	emc	0.618629	1.14e-08
TC96.vs.TC72	Eip74EF	0.562692	1.22e-08
TC96.vs.TC72	Gpdh	0.479636	1.22e-08
TC96.vs.TC72	slc39a11	0.615482	1.28e-08
TC96.vs.TC72	alh-9	0.55162	1.37e-08
TC96.vs.TC72	Spred2	0.523273	1.51e-08
TC96.vs.TC72	TTPAL	1.01258	1.55e-08
TC96.vs.TC72	Gel	0.769007	1.55e-08
TC96.vs.TC72	Fbln5	0.503558	1.55e-08
TC96.vs.TC72	ATIC	0.464067	1.57e-08
TC96.vs.TC72	ZC84.1	0.565164	1.78e-08
TC96.vs.TC72	ESR16	0.460984	1.86e-08
TC96.vs.TC72	PDZD2	0.706587	1.95e-08
TC96.vs.TC72	HDLBP	0.326192	2.43e-08
TC96.vs.TC72	F40A3.3	0.458806	2.71e-08
TC96.vs.TC72	CPVL	0.565464	3.41e-08
TC96.vs.TC72	Taldo	0.464076	5.02e-08
TC96.vs.TC72	Msantd3	0.685795	5.07e-08
TC96.vs.TC72	cwo	0.627042	5.18e-08
TC96.vs.TC72	Col4a1	0.523707	5.86e-08
TC96.vs.TC72	Sam-S	0.387187	5.86e-08
TC96.vs.TC72	Oatp74D	0.664471	5.91e-08
TC96.vs.TC72	4CL3	0.497515	6.52e-08
TC96.vs.TC72	rl	0.45074	7.24e-08
TC96.vs.TC72	Tbl1xr1	0.399239	7.24e-08
TC96.vs.TC72	SP2	2.51422	7.39e-08
TC96.vs.TC72	alphaTub84B	0.421987	7.5e-08
TC96.vs.TC72	LRRN2	1.3192	9.01e-08
TC96.vs.TC72	19G1	2.53356	1.05e-07
TC96.vs.TC72	MSTN	0.518615	1.13e-07
TC96.vs.TC72	gdh	3.18549	1.38e-07
TC96.vs.TC72	CYP6B2	1.98738	1.46e-07
TC96.vs.TC72	SLC17A5	0.612595	1.46e-07
TC96.vs.TC72	ech-6	0.50882	1.76e-07
TC96.vs.TC72	CG6762	0.698522	1.89e-07
TC96.vs.TC72	ifi30	0.806244	1.93e-07
TC96.vs.TC72	ZK1073.1	-0.633294	2.32e-07
TC96.vs.TC72	SDR-1	-0.454566	2.43e-07
TC96.vs.TC72	Sox8	0.424537	2.54e-07
TC96.vs.TC72	REXO1L1P	0.784718	2.75e-07
TC96.vs.TC72	AnxB9	0.327529	3.46e-07
TC96.vs.TC72	TGFB1I1	0.605333	3.94e-07
TC96.vs.TC72	LP	1.96819	3.97e-07
TC96.vs.TC72	hfw	0.538195	4.45e-07
TC96.vs.TC72	Otud7b	0.439421	4.56e-07
TC96.vs.TC72	ADK	0.396522	4.59e-07
TC96.vs.TC72	ACLY	0.717397	5.32e-07
TC96.vs.TC72	PSAP	0.294448	6.46e-07
TC96.vs.TC72	Gbs-76A	0.554975	6.47e-07
TC96.vs.TC72	CG11899	0.378373	6.47e-07
TC96.vs.TC72	TUB2	0.561673	9.37e-07
TC96.vs.TC72	if	0.464295	9.37e-07
TC96.vs.TC72	ARR1	0.761829	9.48e-07
TC96.vs.TC72	Ptp4a1	0.305474	1.14e-06
TC96.vs.TC72	AGO2	0.345172	1.14e-06
TC96.vs.TC72	AAEL000428	0.440034	1.15e-06
TC96.vs.TC72	SV2A	0.571179	1.2e-06
TC96.vs.TC72	XDH	0.443727	1.2e-06
TC96.vs.TC72	cdo1	1.94436	1.31e-06
TC96.vs.TC72	bacC	0.423639	1.36e-06
TC96.vs.TC72	pnbA	0.302101	1.62e-06
TC96.vs.TC72	RpL11	0.334762	1.77e-06
TC96.vs.TC72	Sgsm1	-0.494827	1.9e-06
TC96.vs.TC72	Cacna2d4	0.638552	2.37e-06
TC96.vs.TC72	FDPS	0.57807	2.65e-06
TC96.vs.TC72	Map2	0.641713	2.7e-06
TC96.vs.TC72	Srm	0.314187	2.98e-06
TC96.vs.TC72	APN2	0.4933	3.47e-06
TC96.vs.TC72	Fbxl16	-0.454805	3.69e-06
TC96.vs.TC72	Pxd	0.36623	3.86e-06
TC96.vs.TC72	SP1	0.962543	3.96e-06
TC96.vs.TC72	ETFDH	0.402324	4.01e-06
TC96.vs.TC72	CanB	0.369138	4.11e-06
TC96.vs.TC72	ABCD	0.809268	4.18e-06
TC96.vs.TC72	hyi	0.453345	4.22e-06
TC96.vs.TC72	MAP1LC3C	1.04926	4.35e-06
TC96.vs.TC72	RpS18	0.434156	4.46e-06
TC96.vs.TC72	Prdm9	-0.680735	4.47e-06
TC96.vs.TC72	odf3	0.341655	4.79e-06
TC96.vs.TC72	Hmcn1	-0.396597	5.4e-06
TC96.vs.TC72	tardbp	-0.365336	5.67e-06
TC96.vs.TC72	Ctsb	0.424917	5.95e-06
TC96.vs.TC72	HSPB1	0.436447	5.99e-06
TC96.vs.TC72	HMCN2	-0.497059	6.27e-06
TC96.vs.TC72	PNLIPRP2	0.319935	6.84e-06
TC96.vs.TC72	Pepck	0.311809	7.98e-06
TC96.vs.TC72	MAN2A1	0.418458	8.51e-06
TC96.vs.TC72	POLN	-0.285582	8.66e-06
TC96.vs.TC72	GREM2	1.10131	8.77e-06
TC96.vs.TC72	Lac	0.490046	9.05e-06
TC96.vs.TC72	secG	-0.803273	9.99e-06
TC96.vs.TC72	GH16075	0.436534	1.08e-05
TC96.vs.TC72	FBLN2	0.477776	1.11e-05
TC96.vs.TC72	Est-6	0.962795	1.12e-05
TC96.vs.TC72	chst11	0.696922	1.19e-05
TC96.vs.TC72	Sulf1	0.420173	1.19e-05
TC96.vs.TC72	tpsp	0.40482	1.22e-05
TC96.vs.TC72	Lrp1	0.494861	1.28e-05
TC96.vs.TC72	Arhgap15	0.353951	1.29e-05
TC96.vs.TC72	LRIG2	-2.30091	1.46e-05
TC96.vs.TC72	CA5A	0.572156	1.55e-05
TC96.vs.TC72	F26E4.3	1.17929	1.79e-05
TC96.vs.TC72	PlexB	-5.53268	2.12e-05
TC96.vs.TC72	CG8745	0.640216	2.19e-05
TC96.vs.TC72	dpyd	0.320846	2.32e-05
TC96.vs.TC72	Ubx	0.761049	2.36e-05
TC96.vs.TC72	ADPS	-0.386713	2.42e-05
TC96.vs.TC72	per	-0.356214	2.92e-05
TC96.vs.TC72	Serp2	0.349087	3.21e-05
TC96.vs.TC72	RHBDL3	-0.285511	3.53e-05
TC96.vs.TC72	chrb	0.508869	3.89e-05
TC96.vs.TC72	QDPR	0.423001	3.89e-05
TC96.vs.TC72	ZSWIM4	0.448553	4.06e-05
TC96.vs.TC72	Pgant7	-0.399948	4.06e-05
TC96.vs.TC72	FLT1	-0.326786	4.06e-05
TC96.vs.TC72	cup-4	1.61446	4.07e-05
TC96.vs.TC72	Atf3	0.465665	4.44e-05
TC96.vs.TC72	GK3P	0.689903	4.52e-05
TC96.vs.TC72	E75	0.478002	4.53e-05
TC96.vs.TC72	FEZ2	0.819616	4.82e-05
TC96.vs.TC72	foxa2	-0.340011	5.06e-05
TC96.vs.TC72	TOP2	-0.331218	5.2e-05
TC96.vs.TC72	how	0.867028	5.31e-05
TC96.vs.TC72	BLVRB	0.315899	5.59e-05
TC96.vs.TC72	otsA	0.960023	5.97e-05
TC96.vs.TC72	GlyP	0.29432	5.97e-05
TC96.vs.TC72	feh-1	-0.387296	6.12e-05
TC96.vs.TC72	Sdcbp	0.322794	6.3e-05
TC96.vs.TC72	pde-5	0.513998	6.35e-05
TC96.vs.TC72	arpc1a-b	0.289016	6.36e-05
TC96.vs.TC72	GADD45A	0.966739	6.44e-05
TC96.vs.TC72	CMIP	0.417479	6.49e-05
TC96.vs.TC72	slc16a12	0.342213	6.49e-05
TC96.vs.TC72	LITAF	0.50587	6.64e-05
TC96.vs.TC72	GART	0.26624	7.01e-05
TC96.vs.TC72	Pgi	0.268944	7.14e-05
TC96.vs.TC72	MUC19	0.75584	7.35e-05
TC96.vs.TC72	Toll-6	0.405802	7.48e-05
TC96.vs.TC72	Bdh1	-0.391325	8.11e-05
TC96.vs.TC72	GCDH	0.682441	8.57e-05
TC96.vs.TC72	gus	0.464917	9.01e-05
TC96.vs.TC72	NSA2	0.328871	0.000108293
TC96.vs.TC72	lfe-2	0.700443	0.000109554
TC96.vs.TC72	sick	0.385985	0.000111696
TC96.vs.TC72	Tktl2	0.33665	0.000111696
TC96.vs.TC72	CPIJ004506	0.40504	0.000111873
TC96.vs.TC72	brat	-0.303879	0.000117959
TC96.vs.TC72	LRRC24	0.329013	0.000123111
TC96.vs.TC72	Orct2	0.35033	0.000128858
TC96.vs.TC72	RAD9A	-0.266533	0.000137941
TC96.vs.TC72	rost	0.465759	0.000139511
TC96.vs.TC72	ALDH2	0.379295	0.000141704
TC96.vs.TC72	sug	1.23379	0.000145483
TC96.vs.TC72	Atxn1	0.551883	0.000147133
TC96.vs.TC72	NaCP60E	-0.49018	0.000150732
TC96.vs.TC72	FAH	0.769153	0.000155989
TC96.vs.TC72	CSTF2	0.308536	0.000163452
TC96.vs.TC72	Tctp	0.314388	0.000164612
TC96.vs.TC72	Cyt-b5-r	2.66657	0.00017142
TC96.vs.TC72	acsbg2	0.414442	0.00017142
TC96.vs.TC72	aop	0.44693	0.000178848
TC96.vs.TC72	ADSL	0.358847	0.000178848
TC96.vs.TC72	Pu	0.486254	0.0001896
TC96.vs.TC72	cher	-0.367524	0.000192093
TC96.vs.TC72	ACO1	0.265172	0.000194036
TC96.vs.TC72	DNAH10	-0.300249	0.000200395
TC96.vs.TC72	SLC1A1	-0.531888	0.000214914
TC96.vs.TC72	unc-89	0.321584	0.000238105
TC96.vs.TC72	CG17119	0.312387	0.000238105
TC96.vs.TC72	Lipt1	0.332254	0.000250553
TC96.vs.TC72	Ift140	-0.281443	0.000252781
TC96.vs.TC72	Ttpa	-0.384312	0.000263886
TC96.vs.TC72	nab	-1.31635	0.000266739
TC96.vs.TC72	CG9231	0.573191	0.000269798
TC96.vs.TC72	Lcp1	0.471361	0.000269798
TC96.vs.TC72	VCATH	0.565962	0.000296
TC96.vs.TC72	VAT1L	0.294874	0.000300064
TC96.vs.TC72	LRRC70	0.450446	0.000310143
TC96.vs.TC72	Spo11	0.727312	0.000331667
TC96.vs.TC72	zfh1	0.439899	0.000370893
TC96.vs.TC72	Dnase2	0.514011	0.000373003
TC96.vs.TC72	PPP1R13B	0.508723	0.000400965
TC96.vs.TC72	Ero1L	0.603636	0.000405502
TC96.vs.TC72	Fau	0.387937	0.000406501
TC96.vs.TC72	ANK3	0.31692	0.000415171
TC96.vs.TC72	FAS2	-0.994953	0.000417787
TC96.vs.TC72	Kiaa0100	-0.300127	0.000431583
TC96.vs.TC72	sog	0.51454	0.000445049
TC96.vs.TC72	Aldh3b1	-0.551982	0.000482267
TC96.vs.TC72	CACYBP	0.302706	0.000482267
TC96.vs.TC72	SCP2	0.311634	0.000501452
TC96.vs.TC72	kh	1.16002	0.000533476
TC96.vs.TC72	ci	0.496073	0.000537128
TC96.vs.TC72	CFAP52	-0.271727	0.000537128
TC96.vs.TC72	Ttpal	0.53568	0.000539846
TC96.vs.TC72	GALK1	0.707312	0.000550868
TC96.vs.TC72	UBE2Q1	0.880903	0.000571652
TC96.vs.TC72	FBP1	0.444632	0.000571652
TC96.vs.TC72	Sorbs1	0.335637	0.000581176
TC96.vs.TC72	AAEL006169	0.294771	0.00058672
TC96.vs.TC72	PSMB2	0.302189	0.000610925
TC96.vs.TC72	SLC46A3	0.344479	0.000615857
TC96.vs.TC72	conu	0.361733	0.000648771
TC96.vs.TC72	Mccc2	0.715153	0.000665291
TC96.vs.TC72	ldlrap1-a	0.333803	0.000665291
TC96.vs.TC72	Ttc26	-0.304268	0.000670157
TC96.vs.TC72	Cadps	1.34763	0.000711915
TC96.vs.TC72	ATPsynbeta	0.306892	0.000712841
TC96.vs.TC72	RpL17	0.331267	0.000769782
TC96.vs.TC72	RpL18A	0.329185	0.000794614
TC96.vs.TC72	Gapdh2	0.359577	0.00080118
TC96.vs.TC72	RPL22	0.281397	0.000864972
TC96.vs.TC72	Antp	0.583173	0.00087975
TC96.vs.TC72	CYP6B1	0.612663	0.000899187
TC96.vs.TC72	Lgals9	0.331217	0.000918344
TC96.vs.TC72	LRP1B	0.409024	0.000942887
TC96.vs.TC72	orb2	-0.511042	0.00100855
TC96.vs.TC72	RGN	0.312841	0.00105018
TC96.vs.TC72	RpS4	0.264111	0.00105018
TC96.vs.TC72	bckd-1A	0.378368	0.00105382
TC96.vs.TC72	Alas1	0.295942	0.00106496
TC96.vs.TC72	Tpi	0.329567	0.00107753
TC96.vs.TC72	TKFC	0.602472	0.00109745
TC96.vs.TC72	tal1	0.382928	0.00110034
TC96.vs.TC72	RpL31	0.276333	0.00110518
TC96.vs.TC72	RPS27	0.359656	0.00111223
TC96.vs.TC72	moody	0.365569	0.00116654
TC96.vs.TC72	Npr1	1.11172	0.00118987
TC96.vs.TC72	Lip1	0.454056	0.00120834
TC96.vs.TC72	Mlf	-0.337068	0.00120834
TC96.vs.TC72	Inos	-0.302607	0.00121348
TC96.vs.TC72	ninaB	-0.366511	0.00124268
TC96.vs.TC72	Phyh	0.382993	0.0012456
TC96.vs.TC72	URH1	1.8058	0.00126391
TC96.vs.TC72	SLC27A1	0.326347	0.00129509
TC96.vs.TC72	RCS1	0.369477	0.00130688
TC96.vs.TC72	Pgant2	0.29416	0.00132093
TC96.vs.TC72	PAN2	-0.665269	0.00134938
TC96.vs.TC72	Adi1	0.304863	0.00134938
TC96.vs.TC72	PHGDH	0.331549	0.00136788
TC96.vs.TC72	LUBEL	0.578361	0.00139471
TC96.vs.TC72	Rusc2	0.271014	0.00143039
TC96.vs.TC72	hgo	0.383718	0.00146087
TC96.vs.TC72	bre-4	-0.316083	0.00147456
TC96.vs.TC72	MTMR3	0.412935	0.00150851
TC96.vs.TC72	MVG	0.363271	0.00155694
TC96.vs.TC72	Slc4a3	-0.481222	0.00156561
TC96.vs.TC72	RPS11	0.357974	0.00158833
TC96.vs.TC72	Slc25a29	0.418512	0.00165546
TC96.vs.TC72	tnfaip8l2a	0.399114	0.00172471
TC96.vs.TC72	sesB	0.305905	0.0017501
TC96.vs.TC72	GBE1	0.321933	0.00184825
TC96.vs.TC72	RpL18	0.305763	0.00184825
TC96.vs.TC72	UPB1	0.28256	0.00193795
TC96.vs.TC72	dh45	-0.722231	0.00205611
TC96.vs.TC72	RpS7	0.303851	0.00205611
TC96.vs.TC72	Cyp9f2	0.870784	0.0020609
TC96.vs.TC72	mnt	0.368637	0.00210899
TC96.vs.TC72	CDA1	0.549474	0.00215139
TC96.vs.TC72	KIAA0319	-0.344382	0.00215396
TC96.vs.TC72	HADHA	0.327582	0.00220742
TC96.vs.TC72	Ac76E	-0.479476	0.00222641
TC96.vs.TC72	Bbox1	0.947551	0.00222665
TC96.vs.TC72	RpL14	0.301832	0.0022449
TC96.vs.TC72	NANS	0.329794	0.00225984
TC96.vs.TC72	RpS8	0.30793	0.00229053
TC96.vs.TC72	SLC24A4	-0.468311	0.00229292
TC96.vs.TC72	NOS	0.354577	0.00235869
TC96.vs.TC72	RpS15Aa	0.298941	0.0023781
TC96.vs.TC72	nrv1	0.465581	0.0024076
TC96.vs.TC72	PIK3AP1	0.475819	0.0024107
TC96.vs.TC72	GluProRS	0.267654	0.00241906
TC96.vs.TC72	dnajb6-a	-0.275473	0.00242726
TC96.vs.TC72	mec-2	3.0373	0.00245446
TC96.vs.TC72	Csrnp2	0.417867	0.00245446
TC96.vs.TC72	RpS17	0.277754	0.00252182
TC96.vs.TC72	dlst	0.358513	0.00264723
TC96.vs.TC72	HINFP	0.2894	0.00267601
TC96.vs.TC72	letmd1	-0.270435	0.0026909
TC96.vs.TC72	RPL26	0.313349	0.00275873
TC96.vs.TC72	Lrrc23	-0.339181	0.00283953
TC96.vs.TC72	CG6066	-0.305434	0.00284828
TC96.vs.TC72	vanin-like	1.31683	0.00288329
TC96.vs.TC72	PGRP	-0.990754	0.00296035
TC96.vs.TC72	PGGHG	0.405387	0.00300471
TC96.vs.TC72	GluRIA	-0.756792	0.00300512
TC96.vs.TC72	Gipc1	0.391835	0.00304988
TC96.vs.TC72	Rreb1	0.46189	0.00311356
TC96.vs.TC72	Hn	0.666696	0.00329693
TC96.vs.TC72	retm	0.478875	0.00331333
TC96.vs.TC72	Slc18b1	1.50976	0.0034137
TC96.vs.TC72	Slc17a5	1.43204	0.0034763
TC96.vs.TC72	Mgat1	0.301353	0.0034763
TC96.vs.TC72	Gucy2f	-0.69254	0.00354055
TC96.vs.TC72	Cad86C	0.407668	0.00354055
TC96.vs.TC72	RPL35	0.301527	0.00354055
TC96.vs.TC72	trc	-0.273103	0.00360676
TC96.vs.TC72	LMO4	0.434488	0.00368584
TC96.vs.TC72	ATPB	-0.809089	0.00371463
TC96.vs.TC72	CG43427	0.296351	0.00375416
TC96.vs.TC72	Atl2	0.478886	0.00390728
TC96.vs.TC72	Ance	0.279811	0.00395121
TC96.vs.TC72	SGMS1	0.502491	0.00400183
TC96.vs.TC72	agmo	0.571831	0.00421553
TC96.vs.TC72	ALDH18A1	0.30576	0.00421553
TC96.vs.TC72	RPS15	0.300539	0.00433192
TC96.vs.TC72	INSA	0.415078	0.00433711
TC96.vs.TC72	CG12163	0.302149	0.00445053
TC96.vs.TC72	ACPP	-0.745632	0.0046504
TC96.vs.TC72	SLC25A16	-0.349047	0.00465979
TC96.vs.TC72	FBXL14	0.382845	0.0046634
TC96.vs.TC72	Lar	0.763855	0.00466498
TC96.vs.TC72	Cyp6a2	0.305377	0.00470791
TC96.vs.TC72	ZCCHC24	0.649025	0.00478566
TC96.vs.TC72	ds	-0.362188	0.00478566
TC96.vs.TC72	Rack1	0.322039	0.00478566
TC96.vs.TC72	ATP5MG	0.351279	0.00483621
TC96.vs.TC72	SEC61G	0.314232	0.00507188
TC96.vs.TC72	Fdx1	0.605017	0.00517037
TC96.vs.TC72	akr2e	1.25669	0.00523349
TC96.vs.TC72	Hpgd	0.872343	0.00523349
TC96.vs.TC72	Cacna2d3	0.597779	0.00523349
TC96.vs.TC72	RpL10A	0.279034	0.00524086
TC96.vs.TC72	SOD1	1.57877	0.00530382
TC96.vs.TC72	mylipb	0.447725	0.00553857
TC96.vs.TC72	NDUFB7	0.284581	0.00558137
TC96.vs.TC72	TMC7	-0.283702	0.00568491
TC96.vs.TC72	Rbbp6	0.46941	0.00584983
TC96.vs.TC72	wupA	0.608944	0.00588453
TC96.vs.TC72	RPL27	0.311964	0.00597362
TC96.vs.TC72	Oseg2	-0.284098	0.00606095
TC96.vs.TC72	Chsy1	0.265052	0.00611649
TC96.vs.TC72	CYP4C1	-0.320179	0.00637449
TC96.vs.TC72	SMIM8	0.351172	0.00663648
TC96.vs.TC72	RPL6	0.264042	0.00664065
TC96.vs.TC72	ASL	0.330286	0.00670606
TC96.vs.TC72	Ccp84Ab	-0.333162	0.00675317
TC96.vs.TC72	IGLON5	-1.03854	0.00704402
TC96.vs.TC72	Rpia	0.3949	0.00719148
TC96.vs.TC72	Lztr1	-0.34099	0.00727536
TC96.vs.TC72	Spase12	6.10337	0.00766423
TC96.vs.TC72	PROC1	0.322074	0.00777987
TC96.vs.TC72	CD151	0.490026	0.0079972
TC96.vs.TC72	arhgap26	-0.26316	0.00815044
TC96.vs.TC72	Ace	0.267391	0.0083699
TC96.vs.TC72	DNAH1	-0.313521	0.00856157
TC96.vs.TC72	c1d	0.287183	0.00864693
TC96.vs.TC72	Atpalpha	0.27429	0.00868954
TC96.vs.TC72	GlcAT-I	-0.311611	0.00876674
TC96.vs.TC72	liph	0.30751	0.00876724
TC96.vs.TC72	Lrrc49	-0.48966	0.00893795
TC96.vs.TC72	Uqcrh	0.268082	0.00908694
TC96.vs.TC72	MAPK1	0.65964	0.00913624
TC96.vs.TC72	CRYL1	0.768435	0.00915117
TC96.vs.TC72	cex-1	-0.532417	0.0094553
TC96.vs.TC72	MED10	0.29205	0.00995141
TC96.vs.TC72	Mmp2	0.681197	0.010049
TC96.vs.TC72	Duox	0.31267	0.0104998
TC96.vs.TC72	C18orf63	-0.367887	0.0105493
TC96.vs.TC72	ABD-A	0.273471	0.0110664
TC96.vs.TC72	RpS24	0.279759	0.011186
TC96.vs.TC72	Galt	0.653509	0.01146
TC96.vs.TC72	ZBED9	-0.397792	0.0116242
TC96.vs.TC72	Cox7c	0.330046	0.0116242
TC96.vs.TC72	RpL5	0.273346	0.0117336
TC96.vs.TC72	RpL37	0.27488	0.0118267
TC96.vs.TC72	Rab9a	-0.281943	0.0119291
TC96.vs.TC72	asf1	0.402602	0.0120643
TC96.vs.TC72	tmem198	-0.29102	0.0120643
TC96.vs.TC72	ARL13B	-0.265904	0.0120643
TC96.vs.TC72	ncs-2	0.304108	0.0120853
TC96.vs.TC72	twf	-0.322224	0.0121065
TC96.vs.TC72	svp	0.308366	0.0121065
TC96.vs.TC72	Fam13a	-0.334606	0.0123432
TC96.vs.TC72	ZFP2	0.301195	0.012601
TC96.vs.TC72	B1	0.486625	0.0126758
TC96.vs.TC72	Sla2	-0.299352	0.0129392
TC96.vs.TC72	C2CD5	-0.388204	0.0134299
TC96.vs.TC72	Hivep1	0.352933	0.0134299
TC96.vs.TC72	p115	0.324953	0.0137489
TC96.vs.TC72	UQCRQ	0.309883	0.0137555
TC96.vs.TC72	Hlf	-0.458504	0.0138974
TC96.vs.TC72	BCAP31	-0.287458	0.0138974
TC96.vs.TC72	CG5065	-0.317151	0.0139004
TC96.vs.TC72	PRKDC	-0.327834	0.0139144
TC96.vs.TC72	POLR1F	0.358852	0.0139728
TC96.vs.TC72	scrib	0.309285	0.0141805
TC96.vs.TC72	Hibadh	0.744976	0.0143497
TC96.vs.TC72	USF2	-0.299706	0.0146908
TC96.vs.TC72	CPIJ003128	-0.366817	0.0147488
TC96.vs.TC72	MAP3K15	0.286286	0.0147488
TC96.vs.TC72	HECW1	-1.02564	0.0147737
TC96.vs.TC72	Klf10	0.665415	0.0148141
TC96.vs.TC72	UGT2B15	0.345683	0.0148141
TC96.vs.TC72	modSP	0.31662	0.0148141
TC96.vs.TC72	TBC1D4	-0.290738	0.0148141
TC96.vs.TC72	Msh4	-0.535983	0.014908
TC96.vs.TC72	DYH1B	-0.340847	0.0149272
TC96.vs.TC72	RBM25	-0.285961	0.014935
TC96.vs.TC72	Smad4	-0.551368	0.0150493
TC96.vs.TC72	Eci1	0.427309	0.015209
TC96.vs.TC72	ugt3a1	0.670784	0.0153559
TC96.vs.TC72	CG1785	0.276912	0.0155727
TC96.vs.TC72	TBC1D14	0.301248	0.0156786
TC96.vs.TC72	cpq	0.45182	0.0158723
TC96.vs.TC72	Pld3	-0.344151	0.0158723
TC96.vs.TC72	SLC9C1	2.39515	0.0160377
TC96.vs.TC72	SEC13	-0.521951	0.0160377
TC96.vs.TC72	ap	1.71653	0.0160492
TC96.vs.TC72	Hs2st	0.297476	0.0160931
TC96.vs.TC72	abcG23	-0.466817	0.0168287
TC96.vs.TC72	Aldh1b1	1.44735	0.0172683
TC96.vs.TC72	sno1	0.473595	0.0175811
TC96.vs.TC72	emb-9	0.305944	0.0175811
TC96.vs.TC72	Dmc1	-0.36189	0.0176297
TC96.vs.TC72	INHBB	-0.37179	0.0176668
TC96.vs.TC72	TJP1	0.293649	0.0177412
TC96.vs.TC72	FPGS	0.286664	0.0179919
TC96.vs.TC72	da	0.279344	0.0185766
TC96.vs.TC72	Egr3	-0.504329	0.0187911
TC96.vs.TC72	Spn88Ea	-1.47685	0.0189907
TC96.vs.TC72	MTARC1	0.298532	0.0193298
TC96.vs.TC72	Slc27a4	0.305309	0.019682
TC96.vs.TC72	Fev	-0.63	0.0198498
TC96.vs.TC72	unc80	-0.312442	0.0200343
TC96.vs.TC72	DAL1	0.744822	0.0221197
TC96.vs.TC72	Zcwpw1	-0.477703	0.0221197
TC96.vs.TC72	GST1	0.728447	0.0221664
TC96.vs.TC72	ptr-9	0.474725	0.0221664
TC96.vs.TC72	PLSCR2	0.304977	0.0225306
TC96.vs.TC72	E_spl_mbeta-HLH	0.572583	0.0225698
TC96.vs.TC72	Cblb	1.78546	0.0232357
TC96.vs.TC72	WDR19	-0.270859	0.023488
TC96.vs.TC72	INSB	1.47383	0.0235055
TC96.vs.TC72	dhs-16	0.290726	0.0235928
TC96.vs.TC72	NOSTRIN	-0.313372	0.0238244
TC96.vs.TC72	LYPLAL1	-0.475043	0.0244466
TC96.vs.TC72	tor	0.588111	0.0245748
TC96.vs.TC72	Sin3a	0.283977	0.0249239
TC96.vs.TC72	lap-2	0.645911	0.025393
TC96.vs.TC72	ttc39b	-0.390303	0.0263339
TC96.vs.TC72	CYP6B4	1.70351	0.0264126
TC96.vs.TC72	RPL21	0.265151	0.0264126
TC96.vs.TC72	arl6	-0.3765	0.0264777
TC96.vs.TC72	Pxk	-0.29567	0.0269052
TC96.vs.TC72	Tmem132d	-0.281387	0.0269052
TC96.vs.TC72	pros	1.40145	0.0274613
TC96.vs.TC72	Arc1	-0.378226	0.0278873
TC96.vs.TC72	HMCN1	-0.41137	0.0281273
TC96.vs.TC72	actA3a	0.297069	0.0281468
TC96.vs.TC72	Meaf6	0.27697	0.0286112
TC96.vs.TC72	RECK	0.443187	0.0289107
TC96.vs.TC72	unc-103	-0.392667	0.0289107
TC96.vs.TC72	Ppm1e	0.360927	0.02907
TC96.vs.TC72	PLEKHG4B	0.507469	0.0292516
TC96.vs.TC72	Drice	0.565004	0.0301078
TC96.vs.TC72	CG42342	-0.307931	0.0301172
TC96.vs.TC72	MICU3	-0.317179	0.0305525
TC96.vs.TC72	Srp9	0.303936	0.0313652
TC96.vs.TC72	DUSP19	0.848616	0.0316443
TC96.vs.TC72	mov10b.1	-0.284371	0.0323627
TC96.vs.TC72	MED25	0.276124	0.0323627
TC96.vs.TC72	dan	0.38477	0.0325621
TC96.vs.TC72	Baz1a	-0.625069	0.0325808
TC96.vs.TC72	ESPN	0.651893	0.0338296
TC96.vs.TC72	ine	0.267862	0.0352432
TC96.vs.TC72	Gmd	0.32564	0.0356954
TC96.vs.TC72	GstZ1	0.494044	0.0358955
TC96.vs.TC72	Atg4d	-0.425035	0.036245
TC96.vs.TC72	OXCT1	0.535794	0.036865
TC96.vs.TC72	CG7990	-0.591286	0.0371605
TC96.vs.TC72	Gyc32E	-0.29693	0.0379109
TC96.vs.TC72	CG3792	0.281649	0.0379109
TC96.vs.TC72	SLC31A1	0.470854	0.0380862
TC96.vs.TC72	PPP2R3B	0.329837	0.0387112
TC96.vs.TC72	PSP1	0.299901	0.0387112
TC96.vs.TC72	Fam91a1	0.268554	0.0399144
TC96.vs.TC72	EGT	0.381621	0.04054
TC96.vs.TC72	CA10	-0.294062	0.0407461
TC96.vs.TC72	CDKN1B	0.632867	0.0410875
TC96.vs.TC72	At1g54730	-0.480681	0.0411229
TC96.vs.TC72	MFB1	-0.370549	0.041315
TC96.vs.TC72	betA	-0.457963	0.0416576
TC96.vs.TC72	far1	-0.60376	0.0421287
TC96.vs.TC72	Mlp84B	1.97023	0.0423108
TC96.vs.TC72	Mpdz	0.426471	0.0431779
TC96.vs.TC72	WHRN	-0.637434	0.0434572
TC96.vs.TC72	Cpes	-0.805399	0.043679
TC96.vs.TC72	ANAPC1	0.356383	0.0439302
TC96.vs.TC72	LYSMD2	0.452439	0.0442076
TC96.vs.TC72	stnB	-0.659759	0.0451553
TC96.vs.TC72	TASP1	-0.414577	0.0472287
TC96.vs.TC72	Cyp12b2	0.608356	0.0474141
TC96.vs.TC72	Abhd3	0.41577	0.0474141
TC96.vs.TC72	ZMIZ1	0.295764	0.048396
TC96.vs.TC72	clvs2	0.349065	0.0486192
TC96.vs.TC72	Spec2	1.02161	0.0487599
TC96.vs.TC72	Doc2b	0.594614	0.0494603
TC96.vs.TC72	HCN3	-0.318058	0.0494603
TT72.vs.TC72	Smug1	0.828261	4.52e-25
TT72.vs.TC72	Agpat2	-0.651194	6.89e-18
TT72.vs.TC72	ppp1r3c	-0.892343	1.36e-16
TT72.vs.TC72	adat2	-0.609748	1.41e-10
TT72.vs.TC72	BMPER	-1.05527	2.61e-10
TT72.vs.TC72	gnpda2	-0.587034	4.42e-08
TT72.vs.TC72	Ndg	-0.731872	3.08e-07
TT72.vs.TC72	CG8745	0.52891	1.39e-05
TT72.vs.TC72	EcR	-0.496888	1.4e-05
TT72.vs.TC72	Gld	4.93806	4.34e-05
TT72.vs.TC72	Chsy1	-0.49176	5.33e-05
TT72.vs.TC72	ESRRB	-0.286646	0.000110643
TT72.vs.TC72	lama	-0.343096	0.00014981
TT72.vs.TC72	ENOSF1	0.714004	0.000505795
TT72.vs.TC72	AcCoAS	-0.436125	0.00069405
TT72.vs.TC72	cwo	0.554305	0.000901012
TT72.vs.TC72	PLA2G15	-0.357534	0.00189979
TT72.vs.TC72	agp	1.06901	0.00229881
TT72.vs.TC72	Sardh	0.307211	0.00318629
TT72.vs.TC72	MFSD6	-0.340683	0.00752893
TT72.vs.TC72	calub	-0.266218	0.00752893
TT72.vs.TC72	ANOS1	-0.86528	0.00910167
TT72.vs.TC72	Ctsb	-0.28908	0.00910167
TT72.vs.TC72	SLC2A2	0.384572	0.00932063
TT72.vs.TC72	ARD1	0.579202	0.0101137
TT72.vs.TC72	ABCG1	-0.358922	0.0101137
TT72.vs.TC72	ANKRD54	-4.59702	0.0120185
TT72.vs.TC72	Traf4	-0.428858	0.0120185
TT72.vs.TC72	Cow	-0.373067	0.0120185
TT72.vs.TC72	MAN2A1	-0.266252	0.0120185
TT72.vs.TC72	E75	-0.478511	0.013126
TT72.vs.TC72	GST1	-0.902832	0.0153197
TT72.vs.TC72	AASS	0.634692	0.0153466
TT72.vs.TC72	Nep2	-0.845949	0.0169683
TT72.vs.TC72	FIBH	-1.46476	0.0179264
TT72.vs.TC72	Gbs-76A	-0.440595	0.0220043
TT72.vs.TC72	SLC16A14	-0.266484	0.025742
TT72.vs.TC72	miox	1.35424	0.0268748
TT72.vs.TC72	BCAP31	-0.267622	0.0342111
TT72.vs.TC72	NANS	-0.331291	0.0350827
TT72.vs.TC72	igdb-2	-0.319493	0.0350827
TT72.vs.TC72	Gel	0.418653	0.0406015
TT72.vs.TC72	ADA2	-0.366451	0.0406192
TT72.vs.TC72	Tmed5	-0.277406	0.0458839
TT96.vs.TC96	MOR2	1.1415	2.75e-24
TT96.vs.TC96	Cat	1.01973	2.19e-19
TT96.vs.TC96	SAMD11	8.06519	1.16e-17
TT96.vs.TC96	fpi-1	1.2799	1.81e-17
TT96.vs.TC96	ENOSF1	1.07228	3.43e-16
TT96.vs.TC96	CECA	1.26562	5.84e-16
TT96.vs.TC96	PGRP-LB	3.42498	4.08e-14
TT96.vs.TC96	19G1	1.09273	2.87e-13
TT96.vs.TC96	LP	0.917938	2.52e-11
TT96.vs.TC96	CG4038	-10.3703	1.93e-10
TT96.vs.TC96	CECB1	1.27518	6.56e-10
TT96.vs.TC96	Cyt-b5-r	1.37335	1.2e-08
TT96.vs.TC96	LEB3	1.14127	1.46e-08
TT96.vs.TC96	CECD	1.18536	2.85e-08
TT96.vs.TC96	Shb	1.78387	4.31e-08
TT96.vs.TC96	21G1	0.976231	4.56e-08
TT96.vs.TC96	CG8745	1.09275	4.94e-07
TT96.vs.TC96	JHAMT	0.939175	5.95e-07
TT96.vs.TC96	emc	-0.737185	1.33e-06
TT96.vs.TC96	oca8	1.48129	1.42e-06
TT96.vs.TC96	ARD1	0.732486	1.45e-06
TT96.vs.TC96	agp	1.17923	2.21e-06
TT96.vs.TC96	Slc9b1	-1.16762	2.21e-06
TT96.vs.TC96	Gnmt	0.772323	2.68e-06
TT96.vs.TC96	selenbp1	0.845347	2.92e-06
TT96.vs.TC96	Phyh	0.811418	3.22e-06
TT96.vs.TC96	URH1	0.948955	4.13e-06
TT96.vs.TC96	Rbm5	-0.577416	4.54e-06
TT96.vs.TC96	hyi	0.704624	5.22e-06
TT96.vs.TC96	Pxn	0.554256	6.99e-06
TT96.vs.TC96	SP2	0.855087	7.49e-06
TT96.vs.TC96	CTH	0.519715	4.12e-05
TT96.vs.TC96	Sp7	0.906892	6.93e-05
TT96.vs.TC96	ALDH18A1	-0.379507	7.96e-05
TT96.vs.TC96	AcCoAS	-0.787849	0.00011387
TT96.vs.TC96	TUB2	-0.947739	0.000132189
TT96.vs.TC96	E75	-1.01563	0.000208584
TT96.vs.TC96	Fur2	1.09956	0.000332599
TT96.vs.TC96	DPAGT1	-1.00304	0.000348655
TT96.vs.TC96	PNLIP	-0.777413	0.000348655
TT96.vs.TC96	SLC16A14	-0.558154	0.000373106
TT96.vs.TC96	TJP1	-1.21873	0.000425151
TT96.vs.TC96	Nf1	-1.00217	0.00050689
TT96.vs.TC96	akr2e	0.757245	0.00050689
TT96.vs.TC96	tmem18	0.411203	0.000662617
TT96.vs.TC96	ACHE	-0.924842	0.000681453
TT96.vs.TC96	MGMT	-1.07232	0.000688779
TT96.vs.TC96	Micall1	1.15343	0.0007901
TT96.vs.TC96	RUFY1	-0.583751	0.000812561
TT96.vs.TC96	ZFP2	-1.22245	0.000996403
TT96.vs.TC96	GluProRS	-1.11568	0.00101143
TT96.vs.TC96	T	-1.09868	0.00105845
TT96.vs.TC96	LENG8	-0.405348	0.00105845
TT96.vs.TC96	Oat	-0.311261	0.00109446
TT96.vs.TC96	INV	-0.996177	0.00115738
TT96.vs.TC96	su_sable_	0.399096	0.00126004
TT96.vs.TC96	THAP12	-1.68852	0.00141148
TT96.vs.TC96	HSPB1	0.479385	0.00145718
TT96.vs.TC96	NUB1	-0.604201	0.0015216
TT96.vs.TC96	Anapc1	-1.08519	0.00156993
TT96.vs.TC96	mif-2	0.707542	0.00156993
TT96.vs.TC96	P25	0.452719	0.00183095
TT96.vs.TC96	kh	1.04942	0.00193499
TT96.vs.TC96	PCF11	-0.828995	0.00193499
TT96.vs.TC96	ANAPC1	-1.2914	0.00205504
TT96.vs.TC96	Csde1	0.391859	0.00205504
TT96.vs.TC96	POGZ	-0.764278	0.00216097
TT96.vs.TC96	Dys	-0.717694	0.00232547
TT96.vs.TC96	JHBP	0.711537	0.00240696
TT96.vs.TC96	ZCCHC24	-0.551239	0.00244721
TT96.vs.TC96	AAEL010360	-0.467549	0.00255639
TT96.vs.TC96	SIDT1	-0.831456	0.00269751
TT96.vs.TC96	K02A2.6	-1.39634	0.00275637
TT96.vs.TC96	Lrp2	-0.934905	0.0030435
TT96.vs.TC96	sug	1.26262	0.00324258
TT96.vs.TC96	CYP6B2	0.941307	0.00336883
TT96.vs.TC96	wds	-0.366829	0.00349463
TT96.vs.TC96	Prkag1	4.64826	0.00355341
TT96.vs.TC96	Gyc32E	-1.31049	0.00355341
TT96.vs.TC96	D11DS	0.434764	0.00355341
TT96.vs.TC96	nito	-0.476592	0.00394967
TT96.vs.TC96	PIK3AP1	-1.31983	0.00407261
TT96.vs.TC96	ENGASE	-0.622413	0.00416268
TT96.vs.TC96	NADK2	-0.598359	0.00420123
TT96.vs.TC96	OLFML2A	-0.792305	0.00425725
TT96.vs.TC96	Sidt1	-1.17672	0.00472632
TT96.vs.TC96	l_2_dtl	-1.03651	0.00509386
TT96.vs.TC96	Nnp-1	-0.361921	0.00531235
TT96.vs.TC96	Arid4b	-0.880037	0.00558379
TT96.vs.TC96	LRRC24	-0.599945	0.00579103
TT96.vs.TC96	INHBB	0.569526	0.00579103
TT96.vs.TC96	Atl2	-0.427544	0.00579103
TT96.vs.TC96	Exo70	-0.742687	0.00591935
TT96.vs.TC96	Bmpr1b	-0.709789	0.00594096
TT96.vs.TC96	INTS7	-0.688001	0.00605864
TT96.vs.TC96	bi	-0.867869	0.00615412
TT96.vs.TC96	elovl6	0.317653	0.00615412
TT96.vs.TC96	OXSR1	0.696235	0.00654014
TT96.vs.TC96	Cyp9f2	-0.355779	0.00654014
TT96.vs.TC96	kug	-0.853631	0.00662535
TT96.vs.TC96	Tsp2A	1.29456	0.00667801
TT96.vs.TC96	Gdh	-0.773712	0.00674854
TT96.vs.TC96	VAT1L	-0.648443	0.00674854
TT96.vs.TC96	tra2	-0.704965	0.00710182
TT96.vs.TC96	mylipb	-0.843185	0.00751826
TT96.vs.TC96	Atpalpha	-1.17566	0.00754089
TT96.vs.TC96	Rbp1	-0.315501	0.00754089
TT96.vs.TC96	FBLN2	-0.959192	0.00756121
TT96.vs.TC96	GST1	0.359764	0.00808005
TT96.vs.TC96	Lrig2	-0.781301	0.00812176
TT96.vs.TC96	Hint2	-0.477316	0.008175
TT96.vs.TC96	GILT1	0.846405	0.00828355
TT96.vs.TC96	CG6762	0.486087	0.00828355
TT96.vs.TC96	PRPF19	-0.740779	0.00877599
TT96.vs.TC96	Ppm1e	-0.859234	0.00891297
TT96.vs.TC96	DST	-0.899891	0.0091724
TT96.vs.TC96	CFDP2	-0.448972	0.0091724
TT96.vs.TC96	PPFIA1	-0.827542	0.00937839
TT96.vs.TC96	BCAP31	0.576305	0.00937839
TT96.vs.TC96	igdb-2	-0.908003	0.00950561
TT96.vs.TC96	Ubc10	0.723646	0.00950561
TT96.vs.TC96	Appl	-0.853942	0.00962292
TT96.vs.TC96	Cdk2	-0.621148	0.00962292
TT96.vs.TC96	harbi1	-1.06773	0.00968661
TT96.vs.TC96	Mmp2	0.794818	0.0099608
TT96.vs.TC96	Tret1	0.320216	0.0099608
TT96.vs.TC96	PHF12	-0.715927	0.0102879
TT96.vs.TC96	Iws1	-0.712919	0.0102879
TT96.vs.TC96	Gclm	0.461859	0.0102879
TT96.vs.TC96	Ptpn11	-0.415242	0.0102879
TT96.vs.TC96	C27H6.8	0.408729	0.0102879
TT96.vs.TC96	Nrg	-0.859411	0.0107974
TT96.vs.TC96	SLC31A1	-0.53833	0.0107974
TT96.vs.TC96	RBM41	-0.404077	0.0107974
TT96.vs.TC96	DAG1	-0.828888	0.0108597
TT96.vs.TC96	CtBP	-0.670809	0.0108597
TT96.vs.TC96	tal1	-0.397866	0.0108597
TT96.vs.TC96	snRNP-U1-70K	-0.630866	0.0112242
TT96.vs.TC96	UBE2J2	0.510348	0.0112242
TT96.vs.TC96	rps18	0.453935	0.0112242
TT96.vs.TC96	Ars2	-0.577268	0.0112509
TT96.vs.TC96	crb	-1.04547	0.0114864
TT96.vs.TC96	CG7065	-1.04105	0.0114864
TT96.vs.TC96	CDC16	-0.477246	0.0114864
TT96.vs.TC96	GlyS	-0.758917	0.0117357
TT96.vs.TC96	ppp1r3c	-0.35564	0.0117357
TT96.vs.TC96	Gpsm2	-0.6501	0.0117529
TT96.vs.TC96	Ncor1	-0.855824	0.0117594
TT96.vs.TC96	dlst	-0.835302	0.0117594
TT96.vs.TC96	SdhA	-0.799013	0.0117594
TT96.vs.TC96	l_1_G0196	-0.770163	0.0117594
TT96.vs.TC96	Cals	-0.717574	0.0117594
TT96.vs.TC96	Znf250	-0.537717	0.0117594
TT96.vs.TC96	Ca15	-0.48518	0.0117594
TT96.vs.TC96	SRSF1	-0.588912	0.0119733
TT96.vs.TC96	INSA	0.497632	0.0119733
TT96.vs.TC96	PAK1	-0.361814	0.0119733
TT96.vs.TC96	kto	-1.07456	0.0121656
TT96.vs.TC96	if	-1.03219	0.0123321
TT96.vs.TC96	COL15A1	-0.783721	0.0126025
TT96.vs.TC96	Myo61F	-0.694852	0.0131714
TT96.vs.TC96	Hayan	-0.602355	0.0131714
TT96.vs.TC96	MED14	-0.960414	0.0133755
TT96.vs.TC96	Sardh	-0.88425	0.0133755
TT96.vs.TC96	DNAH2	-0.527054	0.0133755
TT96.vs.TC96	DIP2	-0.898495	0.0133926
TT96.vs.TC96	CRYL1	0.592982	0.0133926
TT96.vs.TC96	Map2k4	0.398765	0.0133926
TT96.vs.TC96	CG9773	-0.395441	0.0133926
TT96.vs.TC96	Crk	-0.747497	0.0135117
TT96.vs.TC96	HSP90B1	-0.9592	0.0136222
TT96.vs.TC96	mle	-0.951316	0.0136222
TT96.vs.TC96	Cyp18a1	-0.522693	0.0136222
TT96.vs.TC96	Lgals9	-0.360485	0.0136222
TT96.vs.TC96	Dscam2	-0.71102	0.013882
TT96.vs.TC96	SLC7A9	-0.569764	0.0138986
TT96.vs.TC96	POLR3C	-0.439398	0.0139242
TT96.vs.TC96	Smarce1	-0.970771	0.0139803
TT96.vs.TC96	faf	-0.420134	0.0139803
TT96.vs.TC96	Chsy1	-0.328141	0.0139803
TT96.vs.TC96	Kiaa0100	-0.883277	0.0139891
TT96.vs.TC96	Arfgap2	-0.685294	0.0142965
TT96.vs.TC96	Akap1	0.354359	0.0142965
TT96.vs.TC96	FNDC3A	-0.676855	0.0143107
TT96.vs.TC96	WDFY2	-0.404196	0.0143107
TT96.vs.TC96	Hnrnpul1	-0.969484	0.0146849
TT96.vs.TC96	SRRM2	-0.979545	0.0147184
TT96.vs.TC96	caz	-0.828128	0.014798
TT96.vs.TC96	EcR	-0.555259	0.014798
TT96.vs.TC96	raskol	-0.846911	0.0150793
TT96.vs.TC96	Elp2	-0.511055	0.0150793
TT96.vs.TC96	TUFM	-0.680973	0.0151196
TT96.vs.TC96	Gel	0.42764	0.0151196
TT96.vs.TC96	Aldh3b1	-1.03537	0.0152256
TT96.vs.TC96	cnc	-0.812223	0.0152683
TT96.vs.TC96	egl-13	-0.599131	0.015354
TT96.vs.TC96	Pnliprp1	-0.53198	0.0153743
TT96.vs.TC96	UROS	0.355032	0.0153743
TT96.vs.TC96	Os01g0681900	-0.90432	0.0153821
TT96.vs.TC96	PRPF38B	-0.627926	0.0156187
TT96.vs.TC96	CG1544	-0.705119	0.0158955
TT96.vs.TC96	NOS	-0.463719	0.0158955
TT96.vs.TC96	4CL3	-0.471899	0.0158995
TT96.vs.TC96	Antp	-0.579071	0.0159447
TT96.vs.TC96	Ccdc113	0.288298	0.0159447
TT96.vs.TC96	AAEL006684	-0.999658	0.0160182
TT96.vs.TC96	SPTBN5	-0.771277	0.0160182
TT96.vs.TC96	TNS1	-0.757803	0.0160182
TT96.vs.TC96	E_spl_mbeta-HLH	0.72182	0.0160182
TT96.vs.TC96	FANCI	-0.651183	0.0160182
TT96.vs.TC96	Sergef	0.477814	0.0160182
TT96.vs.TC96	futsch	-0.37071	0.0160182
TT96.vs.TC96	tbc1d31	0.266236	0.0160182
TT96.vs.TC96	lgs	-0.937756	0.0163469
TT96.vs.TC96	Rnf38	-0.714236	0.0163469
TT96.vs.TC96	TCERG1	-0.857871	0.0163701
TT96.vs.TC96	MAP1LC3C	0.633381	0.0163701
TT96.vs.TC96	At1g75220	-0.740602	0.0163942
TT96.vs.TC96	DENND2C	-0.580844	0.0166629
TT96.vs.TC96	RSU1	-0.57632	0.0168239
TT96.vs.TC96	RpS4	-0.467911	0.016874
TT96.vs.TC96	PNLIPRP2	-0.815993	0.0170182
TT96.vs.TC96	pfh1	-2.08398	0.0170458
TT96.vs.TC96	si_ch211-233a24.2	-0.798173	0.0170458
TT96.vs.TC96	l_3_72Ab	-1.06693	0.0171185
TT96.vs.TC96	ZC3H14	-0.613159	0.0171185
TT96.vs.TC96	QSOX1	0.41414	0.017638
TT96.vs.TC96	CPIJ004506	-0.801796	0.0176561
TT96.vs.TC96	AdipoR	0.538435	0.0176561
TT96.vs.TC96	cyp41	-0.87328	0.0176793
TT96.vs.TC96	Pgm2l1	-0.580923	0.0179172
TT96.vs.TC96	EVA1C	0.713338	0.0179817
TT96.vs.TC96	Zc3h12c	-0.69839	0.0181305
TT96.vs.TC96	ATP8A1	-0.779227	0.018378
TT96.vs.TC96	CG7414	-0.730189	0.018378
TT96.vs.TC96	CG8135	-0.551114	0.018378
TT96.vs.TC96	BLM	0.491678	0.018378
TT96.vs.TC96	Pogz	-0.375218	0.018378
TT96.vs.TC96	Lipt1	-0.278831	0.018378
TT96.vs.TC96	Dcr-1	-1.09543	0.0184224
TT96.vs.TC96	Sorl1	-1.0475	0.0184224
TT96.vs.TC96	Ubr3	-1.03459	0.0184224
TT96.vs.TC96	ZFR	-0.842087	0.0184224
TT96.vs.TC96	Pnpla2	0.834983	0.0184224
TT96.vs.TC96	ci	-0.807738	0.0184224
TT96.vs.TC96	yellow-f	0.806346	0.0184224
TT96.vs.TC96	gly-10	-0.717948	0.0184224
TT96.vs.TC96	HPS4	-0.711657	0.0184224
TT96.vs.TC96	GAPVD1	-0.698715	0.0184224
TT96.vs.TC96	Arhgef11	-0.625497	0.0184224
TT96.vs.TC96	hyou1	-0.569198	0.0184224
TT96.vs.TC96	AREL1	-0.551605	0.0184224
TT96.vs.TC96	SLC27A1	-0.4905	0.0184224
TT96.vs.TC96	HMGXB4	-0.482768	0.0184224
TT96.vs.TC96	CFAP47	0.392483	0.0186533
TT96.vs.TC96	Nup98-96	-0.939175	0.0186622
TT96.vs.TC96	ACADS	-0.412003	0.0186622
TT96.vs.TC96	ubq-1	0.323096	0.0186622
TT96.vs.TC96	betA	-1.49805	0.0187867
TT96.vs.TC96	Dhc64C	-1.10619	0.0187867
TT96.vs.TC96	Con	0.361279	0.0187867
TT96.vs.TC96	VHAA	-0.655763	0.0191333
TT96.vs.TC96	NKAIN	-0.639552	0.0191333
TT96.vs.TC96	Serp2	0.436488	0.0191333
TT96.vs.TC96	Cacna1g	0.602333	0.0192356
TT96.vs.TC96	NBAS	-0.996709	0.0195433
TT96.vs.TC96	Cul2	-0.893762	0.0195433
TT96.vs.TC96	DPP8	-0.886823	0.0195433
TT96.vs.TC96	TM9SF3	0.539669	0.0195433
TT96.vs.TC96	Pfk	-0.516639	0.0195433
TT96.vs.TC96	Sply	-0.466473	0.0195433
TT96.vs.TC96	CdGAPr	-0.858431	0.0195741
TT96.vs.TC96	dan	-0.819638	0.0195741
TT96.vs.TC96	USP43	-0.590941	0.0195741
TT96.vs.TC96	KCNT1	-0.514531	0.0195741
TT96.vs.TC96	ZNF423	-0.466003	0.0196437
TT96.vs.TC96	Nomo1	-0.561625	0.0196753
TT96.vs.TC96	CG7185	-0.82012	0.0197903
TT96.vs.TC96	Ktn1	-0.672322	0.0197903
TT96.vs.TC96	ZPR1	-0.768856	0.0198271
TT96.vs.TC96	THAP9	-0.664473	0.0198345
TT96.vs.TC96	Trafd1	-0.912558	0.0202444
TT96.vs.TC96	Gaa	-0.805494	0.0202444
TT96.vs.TC96	da	-0.652968	0.0202444
TT96.vs.TC96	cN-IIIB	0.383171	0.0202444
TT96.vs.TC96	WDR43	-0.369851	0.0202444
TT96.vs.TC96	rl	-0.37846	0.0203502
TT96.vs.TC96	FucT6	1.08779	0.02066
TT96.vs.TC96	HECW2	-0.986158	0.0209025
TT96.vs.TC96	GADD45A	0.867659	0.0209025
TT96.vs.TC96	Slc18b1	0.705441	0.0209025
TT96.vs.TC96	beta_apos;COP	-0.487789	0.0209025
TT96.vs.TC96	SEC24C	-1.01531	0.0210236
TT96.vs.TC96	Lztr1	-0.990807	0.0210236
TT96.vs.TC96	PyK	0.356861	0.0210236
TT96.vs.TC96	fu	-0.35551	0.0210236
TT96.vs.TC96	CrebA	-0.679719	0.0210399
TT96.vs.TC96	MTTP	-0.612568	0.0210399
TT96.vs.TC96	GA18377	-0.636214	0.0210644
TT96.vs.TC96	NOP9	-0.615337	0.0210644
TT96.vs.TC96	Sptlc2	-0.673998	0.0211676
TT96.vs.TC96	COPA	-0.741858	0.0212117
TT96.vs.TC96	TAF3	-0.669598	0.0212117
TT96.vs.TC96	cept1	-0.603084	0.0212117
TT96.vs.TC96	Pka-C3	0.593256	0.0212117
TT96.vs.TC96	PNP	0.485234	0.0212117
TT96.vs.TC96	prps2	0.28276	0.0212117
TT96.vs.TC96	Sf3a2	-0.459056	0.0216683
TT96.vs.TC96	Lrsam1	0.322754	0.0216863
TT96.vs.TC96	ENGASE2	-0.65868	0.0219331
TT96.vs.TC96	NF1	-1.01953	0.0219453
TT96.vs.TC96	Sox8	-0.626323	0.0220833
TT96.vs.TC96	Arc1	-1.53939	0.0221876
TT96.vs.TC96	CLINT1	-0.532726	0.0223033
TT96.vs.TC96	Bub3	-0.467912	0.0223033
TT96.vs.TC96	Skeletor	-0.63257	0.022345
TT96.vs.TC96	gd	-0.385483	0.0224368
TT96.vs.TC96	Patronin	-0.83953	0.0224934
TT96.vs.TC96	WDTC1	-0.68721	0.0224934
TT96.vs.TC96	KDM3A	-0.561038	0.0228085
TT96.vs.TC96	ensa	0.478827	0.0232088
TT96.vs.TC96	omd	-0.904369	0.0232159
TT96.vs.TC96	Fbln5	-0.812003	0.0232159
TT96.vs.TC96	Xrn1	0.741908	0.0232159
TT96.vs.TC96	ATP13A3	-0.481284	0.0232175
TT96.vs.TC96	Patj	-0.506166	0.0233934
TT96.vs.TC96	RAB30	0.345529	0.0234002
TT96.vs.TC96	RPAP3	-0.715668	0.0234453
TT96.vs.TC96	CREB3L3	-0.663256	0.0237102
TT96.vs.TC96	Ide	-0.826665	0.0237483
TT96.vs.TC96	Ahcy13	0.337863	0.0237483
TT96.vs.TC96	alpha-Cat	-0.859286	0.0237496
TT96.vs.TC96	Tmem62	0.397207	0.0239537
TT96.vs.TC96	Zc3h18	-0.629579	0.0240265
TT96.vs.TC96	ZNF776	-0.574996	0.0240265
TT96.vs.TC96	SdhD	0.332053	0.0240265
TT96.vs.TC96	MTG2	-0.477829	0.024051
TT96.vs.TC96	DHX38	-0.771455	0.0241173
TT96.vs.TC96	HPS1	-0.667403	0.0241173
TT96.vs.TC96	Otud7b	-0.492253	0.0241173
TT96.vs.TC96	ATP6V0A1	-0.729413	0.0241203
TT96.vs.TC96	Sugp1	-0.599255	0.0241203
TT96.vs.TC96	GK5	-0.41225	0.0241203
TT96.vs.TC96	tmem209	-0.638391	0.0242384
TT96.vs.TC96	Mi-2	-1.02478	0.0242619
TT96.vs.TC96	Phf14	-0.883168	0.0242619
TT96.vs.TC96	Tf2-2	-0.655353	0.0242701
TT96.vs.TC96	CG13604	-0.627	0.0244548
TT96.vs.TC96	ADAM10	-0.637414	0.0246824
TT96.vs.TC96	Tpi	0.456768	0.0246824
TT96.vs.TC96	Hpgd	0.453755	0.0246824
TT96.vs.TC96	Esco2	1.32438	0.0249665
TT96.vs.TC96	Sec10	-0.522934	0.0249992
TT96.vs.TC96	NVL	-0.504807	0.0249992
TT96.vs.TC96	Sec15	-0.504239	0.0249992
TT96.vs.TC96	VCATH	0.57472	0.0250141
TT96.vs.TC96	rsrc2	-0.655544	0.0250364
TT96.vs.TC96	liph-b	0.940445	0.0252726
TT96.vs.TC96	PRPF39	-0.747037	0.0252726
TT96.vs.TC96	drpr	-0.694984	0.0252726
TT96.vs.TC96	DDX31	-0.639816	0.0252726
TT96.vs.TC96	Mul1	-0.486492	0.0252726
TT96.vs.TC96	Mtif2	-0.719747	0.0253268
TT96.vs.TC96	Fip1l1	-0.716031	0.0253268
TT96.vs.TC96	Tmtc3	-0.650955	0.0253268
TT96.vs.TC96	SUPT3H	0.407842	0.0253268
TT96.vs.TC96	vir	-0.882895	0.0254002
TT96.vs.TC96	Eaf	-0.698932	0.0254414
TT96.vs.TC96	Rep	-0.587028	0.0256243
TT96.vs.TC96	NOLC1	-0.406386	0.025703
TT96.vs.TC96	pxt	-0.994015	0.0257505
TT96.vs.TC96	LYST	-1.17477	0.0257771
TT96.vs.TC96	ATPB	0.7787	0.0257771
TT96.vs.TC96	Taf2	-0.693261	0.0257771
TT96.vs.TC96	GlyP	-0.590892	0.0257771
TT96.vs.TC96	Spn88Ea	0.420135	0.0257771
TT96.vs.TC96	GALM	0.514839	0.0258845
TT96.vs.TC96	Abca1	-0.842987	0.0263045
TT96.vs.TC96	GPATCH1	-0.697983	0.0263996
TT96.vs.TC96	Upf1	-0.638739	0.0263996
TT96.vs.TC96	mfsd8	-0.519879	0.0265975
TT96.vs.TC96	chs-2	0.383871	0.0265975
TT96.vs.TC96	NCLN	-0.3669	0.0265975
TT96.vs.TC96	eif2b5	0.296099	0.0268042
TT96.vs.TC96	rmi1	-0.431927	0.0268979
TT96.vs.TC96	MCT7	-1.61588	0.0271887
TT96.vs.TC96	Pik3r4	-0.894149	0.0271887
TT96.vs.TC96	ACT2	-0.860816	0.0271887
TT96.vs.TC96	Ir25a	-0.791427	0.0271887
TT96.vs.TC96	l_2_gl	-0.77236	0.0271887
TT96.vs.TC96	PDCD4	-0.727785	0.0271887
TT96.vs.TC96	Lrp1	-0.710546	0.0271887
TT96.vs.TC96	TBC1D5	-0.681899	0.0271887
TT96.vs.TC96	Oga	-0.570512	0.0271887
TT96.vs.TC96	TMEM259	-0.522301	0.0271887
TT96.vs.TC96	UAF30	-0.413595	0.0271887
TT96.vs.TC96	inx2	-0.406253	0.0271887
TT96.vs.TC96	CDC5L	-0.401457	0.0271887
TT96.vs.TC96	LRP1	-0.794223	0.0272081
TT96.vs.TC96	Cog3	-0.68222	0.0272081
TT96.vs.TC96	SamDC	-0.463142	0.0272081
TT96.vs.TC96	neur	-0.545998	0.0272516
TT96.vs.TC96	pncA	-0.477424	0.0272516
TT96.vs.TC96	RIDA	0.35934	0.0272516
TT96.vs.TC96	mup-4	-0.910824	0.0275241
TT96.vs.TC96	RBM25	-0.897727	0.0275241
TT96.vs.TC96	AP1B1	-0.848816	0.0275241
TT96.vs.TC96	ZC84.1	-0.787679	0.0275241
TT96.vs.TC96	Mcm7	-0.735628	0.0275241
TT96.vs.TC96	CG10341	-0.6641	0.0275241
TT96.vs.TC96	DEK	-0.651015	0.0275241
TT96.vs.TC96	SF3B1	-0.537399	0.0275241
TT96.vs.TC96	ABRAXAS1	0.520392	0.0275241
TT96.vs.TC96	Sras	0.468699	0.0275241
TT96.vs.TC96	ringer	0.274706	0.0275241
TT96.vs.TC96	INSB	1.04908	0.0276269
TT96.vs.TC96	RpLP1	0.576245	0.0276269
TT96.vs.TC96	metap1d	0.492208	0.0276269
TT96.vs.TC96	PBRM1	-1.03177	0.0279152
TT96.vs.TC96	Mapkbp1	-0.892927	0.028024
TT96.vs.TC96	Hip14	-0.888963	0.0280244
TT96.vs.TC96	znf207	-0.588482	0.0280244
TT96.vs.TC96	Srm	0.340459	0.0280244
TT96.vs.TC96	FEZ2	0.573086	0.0280895
TT96.vs.TC96	Aplf	-0.562509	0.0280895
TT96.vs.TC96	gw	0.749158	0.0283956
TT96.vs.TC96	tsr	-0.556244	0.028421
TT96.vs.TC96	SEC31A	-0.576685	0.0284786
TT96.vs.TC96	pik3c3	-0.854683	0.0287928
TT96.vs.TC96	lrk-1	-0.712443	0.0287928
TT96.vs.TC96	DHX35	-0.693319	0.0287928
TT96.vs.TC96	ESYT2	-0.568441	0.0287928
TT96.vs.TC96	bre-4	0.491961	0.0287928
TT96.vs.TC96	cdc14ab	-0.423967	0.0287928
TT96.vs.TC96	cue	-0.31545	0.0287928
TT96.vs.TC96	Rpap2	0.282955	0.0287928
TT96.vs.TC96	Lingo2	-0.597801	0.0288151
TT96.vs.TC96	KCTD10	0.357338	0.0288942
TT96.vs.TC96	USP32	-1.04428	0.0289579
TT96.vs.TC96	ESPN	-0.949556	0.0289579
TT96.vs.TC96	alpha-Spec	-0.941799	0.0289579
TT96.vs.TC96	CG42342	-0.790852	0.0289579
TT96.vs.TC96	SEC24A	-0.663754	0.0289579
TT96.vs.TC96	pld6	0.473196	0.0289579
TT96.vs.TC96	MED25	-0.684334	0.0289995
TT96.vs.TC96	Baiap2l1	-0.675081	0.0289995
TT96.vs.TC96	HADHB	-0.625549	0.0289995
TT96.vs.TC96	tpsp	-0.586962	0.0289995
TT96.vs.TC96	DCXR	0.436086	0.0289995
TT96.vs.TC96	ARGK	-0.406621	0.0289995
TT96.vs.TC96	Cpsf73	-0.664635	0.0291765
TT96.vs.TC96	LanB2	-0.510401	0.0291765
TT96.vs.TC96	ninaB	-0.437808	0.0291765
TT96.vs.TC96	Sytl4	-0.819423	0.0292771
TT96.vs.TC96	pea	-0.593142	0.0296361
TT96.vs.TC96	CG14535	-0.575405	0.0296361
TT96.vs.TC96	ANOS1	-0.543126	0.0296361
TT96.vs.TC96	ABTB2	-0.755915	0.0296849
TT96.vs.TC96	FUBP1	-0.602728	0.0296849
TT96.vs.TC96	Thap4	-0.448546	0.0300419
TT96.vs.TC96	AGAP002426	-0.474822	0.0302194
TT96.vs.TC96	LRRC70	-0.490128	0.0303225
TT96.vs.TC96	DNApol-epsilon255	-0.950902	0.0303295
TT96.vs.TC96	VGLL4	-0.589424	0.0303534
TT96.vs.TC96	DOCK6	-1.10607	0.0303678
TT96.vs.TC96	AQR	-0.820306	0.0303678
TT96.vs.TC96	MED18	0.300224	0.0303678
TT96.vs.TC96	Gyc76C	-0.715159	0.0303753
TT96.vs.TC96	modSP	-0.634568	0.0303753
TT96.vs.TC96	bsk	-0.562742	0.0303753
TT96.vs.TC96	edem3	-0.403172	0.0303907
TT96.vs.TC96	Wbp11	-0.861853	0.0303955
TT96.vs.TC96	Sin3a	-0.714394	0.0303955
TT96.vs.TC96	USP	-0.547162	0.0303955
TT96.vs.TC96	ZMYM4	-0.814521	0.030515
TT96.vs.TC96	pptc7	0.387114	0.030649
TT96.vs.TC96	CREBBP	-0.885541	0.0308353
TT96.vs.TC96	ARHGEF10	-0.695635	0.030927
TT96.vs.TC96	F26E4.3	-0.369106	0.0310068
TT96.vs.TC96	topbp1-A	-0.795998	0.0310283
TT96.vs.TC96	COP1	-0.740861	0.0310283
TT96.vs.TC96	Tjap1	0.326567	0.0310283
TT96.vs.TC96	SEC13	-0.925497	0.0311952
TT96.vs.TC96	Abhd3	-0.885253	0.0311952
TT96.vs.TC96	PPM1D	-0.651325	0.0311952
TT96.vs.TC96	cwo	-0.394874	0.0317156
TT96.vs.TC96	SLC25A10	0.383666	0.0317156
TT96.vs.TC96	su_f_	-0.324404	0.0317156
TT96.vs.TC96	Rbm28	-0.301079	0.0317156
TT96.vs.TC96	Mcm3	-0.75248	0.0317344
TT96.vs.TC96	B52	-0.65165	0.0317344
TT96.vs.TC96	ZNF76	-0.313504	0.0317406
TT96.vs.TC96	EPC1	-1.08328	0.0317622
TT96.vs.TC96	scrib	-0.865042	0.0317622
TT96.vs.TC96	Act5C	-0.693149	0.0317622
TT96.vs.TC96	Cacna2d4	-0.780686	0.031763
TT96.vs.TC96	bin3	-0.727684	0.031763
TT96.vs.TC96	letmd1	0.499635	0.031763
TT96.vs.TC96	IKBKB	0.403604	0.031763
TT96.vs.TC96	NINJ1	0.617411	0.0318089
TT96.vs.TC96	Ptp10D	-0.882477	0.0318278
TT96.vs.TC96	DNAJC3	-0.625298	0.0318278
TT96.vs.TC96	Lon	-0.55199	0.0319826
TT96.vs.TC96	Spt6	-0.861069	0.0323175
TT96.vs.TC96	U2SURP	-0.672167	0.0323175
TT96.vs.TC96	Ect4	0.556938	0.0323175
TT96.vs.TC96	Tak1	-0.459065	0.0323175
TT96.vs.TC96	LanA	-0.97068	0.0323414
TT96.vs.TC96	LDB2	-0.811856	0.0323414
TT96.vs.TC96	mtsh	0.364617	0.0323414
TT96.vs.TC96	Klhl10	0.270508	0.0323414
TT96.vs.TC96	Ance	-0.819128	0.0324614
TT96.vs.TC96	Zasp52	-0.583652	0.0325403
TT96.vs.TC96	PPP1R13B	-0.507627	0.0325403
TT96.vs.TC96	CALCR	-0.44876	0.0325403
TT96.vs.TC96	FeCh	-0.353317	0.0325403
TT96.vs.TC96	Sorbs1	-0.604563	0.0325476
TT96.vs.TC96	Pde6	-0.839618	0.0326309
TT96.vs.TC96	Usp16	-0.815891	0.0326309
TT96.vs.TC96	CEBPZ	-0.736635	0.0326309
TT96.vs.TC96	Sik3	-0.660721	0.0326309
TT96.vs.TC96	dl	-0.630477	0.0326309
TT96.vs.TC96	MAPK1	-0.590166	0.0326309
TT96.vs.TC96	TMEM214	0.477846	0.0326309
TT96.vs.TC96	MagR	0.37691	0.0326309
TT96.vs.TC96	Trappc12	-0.3474	0.0326309
TT96.vs.TC96	Wdr78	0.266678	0.0326309
TT96.vs.TC96	unc-103	-1.16204	0.0326997
TT96.vs.TC96	DOCK9	0.78208	0.0326997
TT96.vs.TC96	conu	-0.641912	0.0326997
TT96.vs.TC96	CG8475	-0.627931	0.0326997
TT96.vs.TC96	Coro2b	-0.547575	0.0326997
TT96.vs.TC96	twf	0.462307	0.0326997
TT96.vs.TC96	MIPEP	-0.331102	0.0326997
TT96.vs.TC96	CG11899	0.288415	0.0326997
TT96.vs.TC96	Rbm7	0.383889	0.0327128
TT96.vs.TC96	TOMM70	0.281197	0.0329327
TT96.vs.TC96	Hdac4	-0.531941	0.0329374
TT96.vs.TC96	Cad87A	-0.702294	0.0331906
TT96.vs.TC96	Sec8	-0.621785	0.0331906
TT96.vs.TC96	Nus1	0.564594	0.0331906
TT96.vs.TC96	BicC	-0.516003	0.0331906
TT96.vs.TC96	Slc36a4	0.457353	0.0331906
TT96.vs.TC96	ATXN7L1	-0.803554	0.0332212
TT96.vs.TC96	lzts2	-0.511233	0.0332212
TT96.vs.TC96	emsy	0.579219	0.033282
TT96.vs.TC96	loco	-0.967482	0.0336705
TT96.vs.TC96	Tbce	0.295293	0.0336705
TT96.vs.TC96	PRPS1	0.351907	0.0339495
TT96.vs.TC96	FASN	-0.633033	0.0341693
TT96.vs.TC96	clptm1	0.389957	0.0341693
TT96.vs.TC96	GF21161	-0.589575	0.0342936
TT96.vs.TC96	GCDH	0.481671	0.0342936
TT96.vs.TC96	GstD7	-0.410911	0.0342936
TT96.vs.TC96	G2e3	-0.343919	0.0342936
TT96.vs.TC96	TER94	-0.866959	0.0343568
TT96.vs.TC96	CG5645	-0.456228	0.0343568
TT96.vs.TC96	Dpp8	-0.78171	0.0344066
TT96.vs.TC96	PSMD2	-0.561925	0.0344697
TT96.vs.TC96	lig	-0.827187	0.0346368
TT96.vs.TC96	WDR17	-0.38298	0.0346545
TT96.vs.TC96	Atu	-0.335739	0.0346545
TT96.vs.TC96	ZNF300	-0.448942	0.0347409
TT96.vs.TC96	Ppp1r2	0.440676	0.0347409
TT96.vs.TC96	MTARC1	0.399157	0.0347409
TT96.vs.TC96	HDLBP	-0.289164	0.0347409
TT96.vs.TC96	CG3792	0.694377	0.0351554
TT96.vs.TC96	Lats1	-0.49987	0.0351554
TT96.vs.TC96	Fbxl20	-0.684239	0.0352238
TT96.vs.TC96	RpL23-A	0.486876	0.0352238
TT96.vs.TC96	Topors	-0.664208	0.035434
TT96.vs.TC96	Slimp	0.389912	0.035785
TT96.vs.TC96	lst-4	0.331172	0.0359165
TT96.vs.TC96	COX17	0.371566	0.0364704
TT96.vs.TC96	CG6621	-0.635774	0.0367447
TT96.vs.TC96	Pgrmc2	0.395161	0.036762
TT96.vs.TC96	eIF3-S10	-0.855044	0.0368733
TT96.vs.TC96	p115	-0.852394	0.0368733
TT96.vs.TC96	slo	-0.51692	0.0368733
TT96.vs.TC96	NGDN	0.40337	0.0368733
TT96.vs.TC96	ppp1r37	-0.702292	0.0368909
TT96.vs.TC96	Rnps1	-0.348117	0.0368909
TT96.vs.TC96	tgo	-0.458049	0.0370922
TT96.vs.TC96	SQOR	0.341211	0.0370922
TT96.vs.TC96	kraken	-0.358507	0.0377166
TT96.vs.TC96	Tsc2	-0.730965	0.0379398
TT96.vs.TC96	sno	-0.695192	0.0379398
TT96.vs.TC96	PAN3	-0.582418	0.0379398
TT96.vs.TC96	DGCR8	-0.843905	0.0380286
TT96.vs.TC96	RRBP1	-0.837923	0.0380286
TT96.vs.TC96	CG9776	-0.78451	0.0380286
TT96.vs.TC96	PHLDB1	-0.773127	0.0380286
TT96.vs.TC96	RpI135	-0.663615	0.0380286
TT96.vs.TC96	FAF1	-0.614517	0.0380286
TT96.vs.TC96	Hr96	-0.509508	0.0380286
TT96.vs.TC96	Abl	-0.833804	0.0380413
TT96.vs.TC96	Eml2	-0.631158	0.0380751
TT96.vs.TC96	rdgC	0.694825	0.0384041
TT96.vs.TC96	Unc5b	-0.539137	0.0384041
TT96.vs.TC96	lark	-0.426406	0.0384041
TT96.vs.TC96	Lar	0.63982	0.0387002
TT96.vs.TC96	Eip63F-1	0.478103	0.0387474
TT96.vs.TC96	DDB1	-0.720315	0.0391254
TT96.vs.TC96	HR3	-0.699221	0.0391254
TT96.vs.TC96	sol	-0.464064	0.0391254
TT96.vs.TC96	Ssbp3	0.950838	0.0392138
TT96.vs.TC96	Dmxl2	-0.895158	0.0392138
TT96.vs.TC96	Tmed5	0.398502	0.039249
TT96.vs.TC96	IQGAP1	0.297783	0.0394059
TT96.vs.TC96	NUAK1	-0.943774	0.0394901
TT96.vs.TC96	Pi4ka	-0.548465	0.0395313
TT96.vs.TC96	poe	-1.00616	0.0395844
TT96.vs.TC96	Svep1	-0.906508	0.0395844
TT96.vs.TC96	USP14	-0.606173	0.0395844
TT96.vs.TC96	v1g246111	-0.552377	0.0398354
TT96.vs.TC96	Myo18a	-0.667136	0.0398619
TT96.vs.TC96	MAP3K4	-0.819993	0.0402339
TT96.vs.TC96	MRTFB	-0.639543	0.0402339
TT96.vs.TC96	TfIIFalpha	-0.608266	0.0402339
TT96.vs.TC96	Foxk1	-0.591524	0.0402339
TT96.vs.TC96	ESPL1	-0.43598	0.0402339
TT96.vs.TC96	Rad52	-0.429558	0.0402339
TT96.vs.TC96	Daam1	-0.617453	0.040347
TT96.vs.TC96	DDO	0.423525	0.0405972
TT96.vs.TC96	ift20-b	0.373435	0.0405972
TT96.vs.TC96	Apc	-0.972507	0.0409948
TT96.vs.TC96	rbm26	-0.510685	0.0409948
TT96.vs.TC96	Borcs6	0.476605	0.0410553
TT96.vs.TC96	Top1	0.354546	0.0411757
TT96.vs.TC96	MLXIPL	-0.757816	0.0412504
TT96.vs.TC96	Vps45	-0.699011	0.0412504
TT96.vs.TC96	CAP1	-0.667734	0.0412504
TT96.vs.TC96	Klc	-0.666532	0.0412504
TT96.vs.TC96	LARS2	0.272877	0.0412504
TT96.vs.TC96	celf1	0.285837	0.0414023
TT96.vs.TC96	uzip	0.416828	0.0414578
TT96.vs.TC96	abcb8	-0.527035	0.0416158
TT96.vs.TC96	14-3-3epsilon	-0.705586	0.0418674
TT96.vs.TC96	adrm1	-0.35195	0.0418674
TT96.vs.TC96	DDX27	-0.352171	0.042046
TT96.vs.TC96	ZNF433	-0.5923	0.04217
TT96.vs.TC96	VHA55	-0.540119	0.04217
TT96.vs.TC96	RpS29	0.506316	0.04217
TT96.vs.TC96	Crtc1	-0.308243	0.04217
TT96.vs.TC96	DNApol-delta	0.325487	0.042228
TT96.vs.TC96	KAT6A	-0.980245	0.0422699
TT96.vs.TC96	Znf608	-0.861815	0.0422699
TT96.vs.TC96	ATP2B3	-0.792506	0.0422699
TT96.vs.TC96	hira	-0.679282	0.0422699
TT96.vs.TC96	Oplah	-0.673384	0.0422699
TT96.vs.TC96	DHX33	-0.555977	0.0422699
TT96.vs.TC96	TRDMT1	0.40114	0.0422699
TT96.vs.TC96	Arf102F	0.344751	0.0422699
TT96.vs.TC96	Arhgap15	-0.316336	0.0422699
TT96.vs.TC96	Brd8	-0.775578	0.0423098
TT96.vs.TC96	mask	-0.981429	0.0423923
TT96.vs.TC96	TBC1D4	-0.899802	0.0423923
TT96.vs.TC96	TKFC	0.352028	0.042568
TT96.vs.TC96	egh	0.479774	0.042587
TT96.vs.TC96	smo	-0.329849	0.042587
TT96.vs.TC96	HOMER2	-0.310683	0.042587
TT96.vs.TC96	CCDC65	0.310669	0.042587
TT96.vs.TC96	pnbA	-0.504744	0.0428046
TT96.vs.TC96	RPN2	-0.586174	0.0428329
TT96.vs.TC96	DCUN1D1	0.362844	0.043061
TT96.vs.TC96	Taf1	-0.888524	0.0430982
TT96.vs.TC96	grh	0.771549	0.0430982
TT96.vs.TC96	comt	-0.851887	0.0431871
TT96.vs.TC96	SF1	-0.770051	0.0431871
TT96.vs.TC96	APN2	-0.66393	0.0431871
TT96.vs.TC96	AP3B2	-0.646128	0.0431871
TT96.vs.TC96	Slc27a4	-0.420989	0.0431871
TT96.vs.TC96	WDR19	-0.779922	0.04341
TT96.vs.TC96	CG32795	0.315918	0.0435081
TT96.vs.TC96	SCAF8	-0.845832	0.0436634
TT96.vs.TC96	PCYT2	0.318445	0.0436634
TT96.vs.TC96	si_ch211-105d11.2	0.279455	0.0437724
TT96.vs.TC96	Unc79	-0.979598	0.0437736
TT96.vs.TC96	ptr-9	0.442084	0.0437736
TT96.vs.TC96	ZNFX1	-0.392374	0.0437736
TT96.vs.TC96	CG31957	0.378173	0.0437736
TT96.vs.TC96	sky	-0.725456	0.0438009
TT96.vs.TC96	RpLP2	0.501776	0.0438009
TT96.vs.TC96	GOT2	-0.569947	0.0441649
TT96.vs.TC96	Wasf3	-0.716822	0.0442675
TT96.vs.TC96	X-element_ORF2	-0.627168	0.0442675
TT96.vs.TC96	sub	-0.619256	0.0442675
TT96.vs.TC96	APPBP2	-0.545061	0.0442675
TT96.vs.TC96	cactin	-0.524336	0.0442675
TT96.vs.TC96	Nrx-IV	-0.462321	0.0442675
TT96.vs.TC96	PNPT1	-0.457348	0.0442675
TT96.vs.TC96	Polr1h	0.389406	0.0442675
TT96.vs.TC96	COQ7	-0.876495	0.0443503
TT96.vs.TC96	RALGAPB	-0.841495	0.0445291
TT96.vs.TC96	STAG1	-0.805514	0.0445307
TT96.vs.TC96	At1g54730	-1.09848	0.044532
TT96.vs.TC96	mph1	-0.434988	0.044532
TT96.vs.TC96	cfap157	0.327324	0.044532
TT96.vs.TC96	lrrc57	0.320499	0.0446115
TT96.vs.TC96	Arsi	0.860578	0.0446336
TT96.vs.TC96	ARHGAP17	-0.841881	0.044725
TT96.vs.TC96	PAPOLG	-0.294566	0.044725
TT96.vs.TC96	GstZ1	0.613719	0.0448395
TT96.vs.TC96	AK8	-0.596325	0.0448395
TT96.vs.TC96	Gkap1	0.403033	0.0449234
TT96.vs.TC96	Adarb1	-0.369225	0.0450553
TT96.vs.TC96	BRIP1	-0.29892	0.045187
TT96.vs.TC96	ANKRD17	-0.991632	0.0452124
TT96.vs.TC96	ast	0.331387	0.0452124
TT96.vs.TC96	Sf3a1	-0.798688	0.0453358
TT96.vs.TC96	DYH1B	-0.874878	0.0453935
TT96.vs.TC96	NT1	-0.780783	0.0453935
TT96.vs.TC96	Usp8	-0.713362	0.0453935
TT96.vs.TC96	vps18	-0.42635	0.0453935
TT96.vs.TC96	Eif4b	-0.592155	0.0454137
TT96.vs.TC96	RANBP1	0.38114	0.0454137
TT96.vs.TC96	Sel1l	-0.552938	0.0454508
TT96.vs.TC96	osa	-0.858699	0.0454857
TT96.vs.TC96	TRAK1	-0.432836	0.0454857
TT96.vs.TC96	SLC4A1AP	-0.332715	0.0455942
TT96.vs.TC96	DDX5	0.313655	0.0457393
TT96.vs.TC96	Yeats2	-0.670673	0.0459047
TT96.vs.TC96	mRRF2	-0.590788	0.0459047
TT96.vs.TC96	nup88	-0.487711	0.0459115
TT96.vs.TC96	DhpD	0.265426	0.0459115
TT96.vs.TC96	spn-E	-0.680944	0.0460548
TT96.vs.TC96	scaf	-0.987304	0.046362
TT96.vs.TC96	twk-18	0.354369	0.046362
TT96.vs.TC96	aco-2	-0.819754	0.0464213
TT96.vs.TC96	MFSD6	-0.390583	0.0464213
TT96.vs.TC96	Ubc6	0.330952	0.0464213
TT96.vs.TC96	metl	0.298302	0.0465066
TT96.vs.TC96	PDCD2	0.431822	0.0466191
TT96.vs.TC96	Arid2	-0.833497	0.0467574
TT96.vs.TC96	Dpp10	-0.500555	0.0467983
TT96.vs.TC96	rsp-7	-0.466842	0.0467983
TT96.vs.TC96	ZSCAN2	-0.40633	0.0467983
TT96.vs.TC96	tiprl	0.37037	0.0467983
TT96.vs.TC96	calm	-0.345504	0.0467983
TT96.vs.TC96	cher	-0.466383	0.0468708
TT96.vs.TC96	REPS1	-0.824277	0.0474465
TT96.vs.TC96	tud	-0.473309	0.0474465
TT96.vs.TC96	CRY1	-0.330441	0.0474465
TT96.vs.TC96	Adamtsl4	-0.831106	0.047539
TT96.vs.TC96	Ccnk	-0.590908	0.047539
TT96.vs.TC96	Lars1	-0.478322	0.047539
TT96.vs.TC96	Sirt6	0.360481	0.047539
TT96.vs.TC96	Rdh11	-2.0774	0.0476392
TT96.vs.TC96	l_1_G0020	-0.747654	0.0476392
TT96.vs.TC96	ERCC2	-0.65098	0.0476392
TT96.vs.TC96	S	-0.524912	0.0476392
TT96.vs.TC96	Smc1a	-0.517059	0.0476392
TT96.vs.TC96	alkbh8	-0.496446	0.0476392
TT96.vs.TC96	CPIJ004116	-0.482192	0.0476392
TT96.vs.TC96	RLBP1	0.434585	0.0476392
TT96.vs.TC96	CG8635	-0.328444	0.0476392
TT96.vs.TC96	CFAP99	0.30604	0.0476392
TT96.vs.TC96	Jon99Cii	0.288754	0.0476392
TT96.vs.TC96	Zc4h2	-0.663354	0.0477428
TT96.vs.TC96	UBE2G2	0.408814	0.0477428
TT96.vs.TC96	TSPAN33	0.396076	0.0478788
TT96.vs.TC96	ACSL4	-0.628011	0.0480498
TT96.vs.TC96	Capn11	-0.608756	0.0480589
TT96.vs.TC96	BRD7	-0.392449	0.0481137
TT96.vs.TC96	CFAP91	-0.895125	0.0482472
TT96.vs.TC96	Ube3c	-0.804773	0.0482472
TT96.vs.TC96	Tet	-0.765023	0.0482472
TT96.vs.TC96	Slc7a4	0.51937	0.0482472
TT96.vs.TC96	Crocc	-0.392862	0.0482472
TT96.vs.TC96	Lrpap1	0.361147	0.0482472
TT96.vs.TC96	Igfals	-0.349966	0.0482472
TT96.vs.TC96	rnpc3	0.330437	0.0482472
TT96.vs.TC96	tmem184c	0.305112	0.0482472
TT96.vs.TC96	rbm42	-0.543223	0.0483881
TT96.vs.TC96	NUP205	-0.622013	0.0485188
TT96.vs.TC96	Lcp1	-0.399182	0.0485188
TT96.vs.TC96	nfxl1	-0.382896	0.0485188
TT96.vs.TC96	Fib	-0.287492	0.0485188
TT96.vs.TC96	sw	-0.274307	0.0485188
TT96.vs.TC96	Unc-89	-0.943492	0.0485245
TT96.vs.TC96	Usp54	-0.677932	0.0485245
TT96.vs.TC96	AAEL001134	-0.594039	0.0485245
TT96.vs.TC96	Txlna	-0.530944	0.0485245
TT96.vs.TC96	fru	-0.52532	0.0485245
TT96.vs.TC96	GANAB	-0.445748	0.0485245
TT96.vs.TC96	rno	-0.317789	0.0485245
TT96.vs.TC96	RYK	-0.345347	0.048546
TT96.vs.TC96	CalpC	-0.620779	0.0485913
TT96.vs.TC96	Smarcc2	-0.88958	0.0487367
TT96.vs.TC96	LIMA1	-0.742142	0.0487367
TT96.vs.TC96	Kdm6a	-0.676616	0.0487367
TT96.vs.TC96	Eef1d	0.443119	0.0487367
TT96.vs.TC96	EIF4G3	0.345851	0.0487367
TT96.vs.TC96	CG8370	-0.89177	0.048792
TT96.vs.TC96	Rffl	-0.839384	0.048792
TT96.vs.TC96	mthl1	-0.664701	0.048792
TT96.vs.TC96	Snx27	-0.626795	0.048792
TT96.vs.TC96	Ythdf	-0.621443	0.048792
TT96.vs.TC96	Sra-1	-0.545588	0.048792
TT96.vs.TC96	Slc6a1	-0.539213	0.048792
TT96.vs.TC96	TTC7B	-0.510746	0.048792
TT96.vs.TC96	wge	-0.442984	0.048792
TT96.vs.TC96	ADAMTS3	-0.422645	0.048792
TT96.vs.TC96	C18orf63	0.409449	0.048792
TT96.vs.TC96	DERL1	0.38873	0.048792
TT96.vs.TC96	TY3B-I	-0.38048	0.048792
TT96.vs.TC96	Rab3gap1	-0.36527	0.048792
TT96.vs.TC96	Bx42	0.325132	0.048792
TT96.vs.TC96	Mpc1	0.289322	0.048792
TT96.vs.TC96	Ing1	-0.292266	0.0490022
TT96.vs.TC96	hyd	-0.618407	0.0490048
TT96.vs.TC96	HMGR	-0.524391	0.0490048
TT96.vs.TC96	UBE2L3	0.37094	0.0490048
TT96.vs.TC96	Psmc6	-0.36126	0.0490048
TT96.vs.TC96	AIP	0.291514	0.0490048
TT96.vs.TC96	HELQ	-0.467404	0.0491039
TT96.vs.TC96	Sos	-0.814726	0.049125
TT96.vs.TC96	adam10	-0.764747	0.049125
TT96.vs.TC96	Rabgef1	-0.716632	0.049125
TT96.vs.TC96	Wdfy3	-0.584683	0.049125
TT96.vs.TC96	CG17119	-0.460467	0.049125
TT96.vs.TC96	wat	-0.430528	0.049125
TT96.vs.TC96	Pld1	-0.428518	0.049125
TT96.vs.TC96	Itpkb	0.329414	0.049125
TT96.vs.TC96	NDEL1	0.32562	0.049125
TT96.vs.TC96	MTX1	0.291233	0.049125
TT96.vs.TC96	Pip5k1a	-0.713949	0.0492113
TT96.vs.TC96	sesB	-0.577485	0.0492113
TT96.vs.TC96	PTAR1	0.397977	0.0492139
TT96.vs.TC96	TFL1	0.347395	0.049369
TT96.vs.TC96	RtcB	0.39337	0.0493969
TT96.vs.TC96	Ermp1	-0.538447	0.0495819
TT96.vs.TT72	Cat	2.69395	2.9e-97
TT96.vs.TT72	fpi-1	3.24246	1.04e-96
TT96.vs.TT72	GST1	1.98332	3.26e-95
TT96.vs.TT72	Gnmt	2.027	4.63e-89
TT96.vs.TT72	Cubn	6.28313	5.63e-75
TT96.vs.TT72	PNP	2.32236	3.04e-51
TT96.vs.TT72	oca8	3.13216	1.65e-48
TT96.vs.TT72	miox	3.7439	1.8e-38
TT96.vs.TT72	JHAMT	4.19865	6.04e-38
TT96.vs.TT72	LP	2.27515	1.64e-36
TT96.vs.TT72	CTH	1.1649	2.47e-36
TT96.vs.TT72	SP2	2.2896	3.02e-34
TT96.vs.TT72	19G1	2.60103	1.03e-33
TT96.vs.TT72	ENOSF1	1.57034	2.41e-33
TT96.vs.TT72	CG4038	-10.7272	9.1e-32
TT96.vs.TT72	selenbp1	1.9915	9.1e-32
TT96.vs.TT72	Nep2	2.62901	2.8e-31
TT96.vs.TT72	Cyt-b5-r	2.49868	2.82e-26
TT96.vs.TT72	URH1	1.57805	7.83e-26
TT96.vs.TT72	AMN	5.22417	3.88e-25
TT96.vs.TT72	ANOS1	2.26165	4.46e-25
TT96.vs.TT72	ARD1	1.57119	1.4e-24
TT96.vs.TT72	mif-2	1.55482	6.56e-21
TT96.vs.TT72	EVA1C	2.49883	3.4e-20
TT96.vs.TT72	GADD45A	1.8776	4.47e-20
TT96.vs.TT72	CG8745	1.19892	3.54e-19
TT96.vs.TT72	GALM	1.82587	4.68e-19
TT96.vs.TT72	SORD	1.94988	6.97e-19
TT96.vs.TT72	Kctd1	1.48192	8.77e-19
TT96.vs.TT72	HSPB1	1.06267	1.01e-18
TT96.vs.TT72	lmo3	1.258	1.92e-18
TT96.vs.TT72	HEXB	1.12654	3.41e-18
TT96.vs.TT72	CG6762	1.21151	3.77e-18
TT96.vs.TT72	CYP6B2	2.59117	6.34e-18
TT96.vs.TT72	TGFB1I1	1.029	2.69e-17
TT96.vs.TT72	agp	2.43889	5.04e-17
TT96.vs.TT72	ade5	0.796068	1.44e-16
TT96.vs.TT72	CYP6K1	3.82403	4.38e-16
TT96.vs.TT72	CG11899	0.82437	2.24e-15
TT96.vs.TT72	akr2e	1.22892	2.58e-15
TT96.vs.TT72	gnpda2	1.05714	1.06e-14
TT96.vs.TT72	Shb	2.265	2.79e-14
TT96.vs.TT72	NAGA	1.33129	3.1e-14
TT96.vs.TT72	Phyh	1.14092	3.38e-14
TT96.vs.TT72	Cygb	0.994483	1.18e-13
TT96.vs.TT72	21G1	4.29604	4.25e-13
TT96.vs.TT72	Ctsb	0.885185	4.37e-13
TT96.vs.TT72	slc16a12	0.695712	2.94e-12
TT96.vs.TT72	resilin	5.54123	4.12e-12
TT96.vs.TT72	hyi	0.977179	2.22e-11
TT96.vs.TT72	gdh	3.92127	8.54e-11
TT96.vs.TT72	Gel	0.771319	8.54e-11
TT96.vs.TT72	TTPAL	1.08978	1.37e-10
TT96.vs.TT72	MGST1	0.927639	1.55e-10
TT96.vs.TT72	NANS	0.883684	1.65e-10
TT96.vs.TT72	Eif4ebp2	1.2966	1.97e-10
TT96.vs.TT72	MTHFD2L	0.779553	2.41e-10
TT96.vs.TT72	CG2145	0.737597	2.6e-10
TT96.vs.TT72	GCDH	1.08223	3.19e-10
TT96.vs.TT72	XDH	0.58058	3.36e-10
TT96.vs.TT72	CYP12A2	1.27658	5.24e-10
TT96.vs.TT72	ACADSB	0.835877	9.29e-10
TT96.vs.TT72	CRYL1	1.08212	1.69e-09
TT96.vs.TT72	sno1	1.05672	1.85e-09
TT96.vs.TT72	Prdm9	-1.0651	1.87e-09
TT96.vs.TT72	Mmp2	1.34968	2.58e-09
TT96.vs.TT72	DPAGT1	-1.26268	3.28e-09
TT96.vs.TT72	ZBED4	-1.00958	4.63e-09
TT96.vs.TT72	MTARC1	0.922649	5.92e-09
TT96.vs.TT72	Dbt	0.950319	6.66e-09
TT96.vs.TT72	fax	0.656327	6.79e-09
TT96.vs.TT72	Rbm5	-0.754345	6.83e-09
TT96.vs.TT72	aldh1l1	1.74265	6.86e-09
TT96.vs.TT72	MAN2A1	0.872893	1.13e-08
TT96.vs.TT72	Uro	1.44299	1.18e-08
TT96.vs.TT72	sug	2.2171	1.67e-08
TT96.vs.TT72	Con	0.861968	2.44e-08
TT96.vs.TT72	Bbox1	1.45242	3.43e-08
TT96.vs.TT72	THAP12	-2.3372	4.43e-08
TT96.vs.TT72	MGMT	-1.41136	4.59e-08
TT96.vs.TT72	Itpkb	0.736393	4.7e-08
TT96.vs.TT72	Sidt1	-1.72184	5.24e-08
TT96.vs.TT72	LENG8	-0.58921	6.09e-08
TT96.vs.TT72	AnxB9	0.599268	8.1e-08
TT96.vs.TT72	Agpat2	0.780866	1.11e-07
TT96.vs.TT72	bacC	0.666338	1.23e-07
TT96.vs.TT72	lama	0.51567	1.45e-07
TT96.vs.TT72	ppp1r3c	0.791726	1.88e-07
TT96.vs.TT72	E_spl_mbeta-HLH	1.29129	2.2e-07
TT96.vs.TT72	Aldh3b1	-1.67168	2.21e-07
TT96.vs.TT72	VCATH	1.13405	2.23e-07
TT96.vs.TT72	Ttpal	0.829196	2.98e-07
TT96.vs.TT72	SERPINB9	1.01854	2.99e-07
TT96.vs.TT72	cup-4	1.92374	3e-07
TT96.vs.TT72	Sp7	1.57022	3e-07
TT96.vs.TT72	At1g75220	-1.21206	3.07e-07
TT96.vs.TT72	Ahcy13	0.616255	3.24e-07
TT96.vs.TT72	kh	1.65782	3.36e-07
TT96.vs.TT72	MAP1LC3C	1.76907	3.86e-07
TT96.vs.TT72	Irf2bp2	0.966007	3.86e-07
TT96.vs.TT72	Atf3	0.738106	3.86e-07
TT96.vs.TT72	DMRTA1	1.84261	3.87e-07
TT96.vs.TT72	Msantd3	0.894099	4.64e-07
TT96.vs.TT72	Tpi	0.812882	5.76e-07
TT96.vs.TT72	PRPS1	0.695335	5.76e-07
TT96.vs.TT72	ACT2	1.61505	6.83e-07
TT96.vs.TT72	Est-6	1.57272	7.03e-07
TT96.vs.TT72	HMCN2	-0.65085	8.31e-07
TT96.vs.TT72	Smug1	-0.664767	1.01e-06
TT96.vs.TT72	ZK1073.1	-0.66223	1.01e-06
TT96.vs.TT72	INV	-1.27739	1.13e-06
TT96.vs.TT72	Gyc32E	-1.78503	1.3e-06
TT96.vs.TT72	ACHE	-1.14239	1.4e-06
TT96.vs.TT72	MOR2	0.549193	1.54e-06
TT96.vs.TT72	KCNH7	5.19632	1.63e-06
TT96.vs.TT72	Lar	1.1926	1.82e-06
TT96.vs.TT72	Obp56d	0.939955	2.08e-06
TT96.vs.TT72	GRIK3	-0.707506	2.08e-06
TT96.vs.TT72	Sstr4	3.65762	2.58e-06
TT96.vs.TT72	elovl6	0.485372	3.12e-06
TT96.vs.TT72	slc39a11	0.741959	3.14e-06
TT96.vs.TT72	ech-6	0.726394	3.35e-06
TT96.vs.TT72	UPP1	0.775053	3.44e-06
TT96.vs.TT72	CDC16	-0.764063	3.85e-06
TT96.vs.TT72	RXLR161	-1.2183	4.04e-06
TT96.vs.TT72	Sdcbp	0.643657	4.04e-06
TT96.vs.TT72	ringer	0.494107	4.33e-06
TT96.vs.TT72	rno	-0.629487	5.01e-06
TT96.vs.TT72	Ace	0.659439	5.47e-06
TT96.vs.TT72	Lrrc74a	-0.467675	5.9e-06
TT96.vs.TT72	HTR1D	2.77972	6.05e-06
TT96.vs.TT72	yellow-f	1.436	6.15e-06
TT96.vs.TT72	INSB	1.98992	6.67e-06
TT96.vs.TT72	NaCP60E	-1.25149	6.8e-06
TT96.vs.TT72	Taldo	0.809335	6.8e-06
TT96.vs.TT72	Hpgd	0.906546	7.19e-06
TT96.vs.TT72	Pxd	0.428516	7.89e-06
TT96.vs.TT72	ptr-9	0.926307	8.02e-06
TT96.vs.TT72	Dscam2	-0.955243	8.11e-06
TT96.vs.TT72	Serp2	0.746199	9.3e-06
TT96.vs.TT72	ADSL	0.53836	1e-05
TT96.vs.TT72	Prat	0.798944	1.02e-05
TT96.vs.TT72	adat2	0.825574	1.11e-05
TT96.vs.TT72	Srm	0.593268	1.13e-05
TT96.vs.TT72	uzip	0.710679	1.2e-05
TT96.vs.TT72	Micall1	1.13644	1.37e-05
TT96.vs.TT72	SLC35F3	-0.635092	1.39e-05
TT96.vs.TT72	SLC17A5	0.720314	1.42e-05
TT96.vs.TT72	NEFH	2.36232	1.49e-05
TT96.vs.TT72	Nf1	-1.06849	1.56e-05
TT96.vs.TT72	Znf250	-0.789632	1.67e-05
TT96.vs.TT72	FEZ2	1.13172	1.68e-05
TT96.vs.TT72	POC1A	-0.399747	1.75e-05
TT96.vs.TT72	SLC9B2	0.560488	1.88e-05
TT96.vs.TT72	CACNB2	-0.984392	1.94e-05
TT96.vs.TT72	Ttc26	-0.755324	1.94e-05
TT96.vs.TT72	htl	0.779629	1.94e-05
TT96.vs.TT72	NSMAF	-0.542932	2.11e-05
TT96.vs.TT72	CanB	0.607994	2.12e-05
TT96.vs.TT72	Gpsm2	-0.849845	2.21e-05
TT96.vs.TT72	SLC46A3	0.534571	2.45e-05
TT96.vs.TT72	ATIC	0.590012	2.59e-05
TT96.vs.TT72	FBP1	0.785913	3.08e-05
TT96.vs.TT72	DPEP1	0.66865	3.18e-05
TT96.vs.TT72	Sla2	-0.573074	3.18e-05
TT96.vs.TT72	Gbs-76A	0.79162	3.18e-05
TT96.vs.TT72	ARL13B	-0.682679	3.23e-05
TT96.vs.TT72	cdo1	1.93644	3.26e-05
TT96.vs.TT72	Iqca1	1.51828	4.15e-05
TT96.vs.TT72	ADK	0.642975	4.32e-05
TT96.vs.TT72	MVG	0.504394	4.58e-05
TT96.vs.TT72	Oatp74D	0.848486	4.62e-05
TT96.vs.TT72	BH0760	1.15647	4.8e-05
TT96.vs.TT72	Kiaa0100	-1.20902	4.82e-05
TT96.vs.TT72	SQOR	0.553029	5.49e-05
TT96.vs.TT72	betA	-2.08928	5.94e-05
TT96.vs.TT72	Tctp	0.711967	5.99e-05
TT96.vs.TT72	ASL	0.586052	6.35e-05
TT96.vs.TT72	Atxn1	0.746427	6.47e-05
TT96.vs.TT72	SEC13	-1.385	6.48e-05
TT96.vs.TT72	Gs2	0.45921	8.06e-05
TT96.vs.TT72	Orct	1.71034	8.26e-05
TT96.vs.TT72	Lztr1	-1.41713	8.41e-05
TT96.vs.TT72	GstZ1	1.02283	8.44e-05
TT96.vs.TT72	RpL5	0.726901	8.61e-05
TT96.vs.TT72	foxa2	-0.547625	8.84e-05
TT96.vs.TT72	CPE	0.501532	8.84e-05
TT96.vs.TT72	TUFM	-0.893742	9.01e-05
TT96.vs.TT72	F40A3.3	0.514681	9.32e-05
TT96.vs.TT72	OXCT1	0.818703	9.64e-05
TT96.vs.TT72	Cdk2	-0.726254	9.69e-05
TT96.vs.TT72	SLC66A2	-0.417872	0.000102297
TT96.vs.TT72	unc-103	-1.77077	0.000104334
TT96.vs.TT72	P25	0.829736	0.000104334
TT96.vs.TT72	HADHA	0.507837	0.000115573
TT96.vs.TT72	CG3792	1.09258	0.000119158
TT96.vs.TT72	Glo1	0.627038	0.000119158
TT96.vs.TT72	Rack1	0.622254	0.000119158
TT96.vs.TT72	Sgsm1	-0.515066	0.000139458
TT96.vs.TT72	Aldh1b1	2.37416	0.000141735
TT96.vs.TT72	Lrig2	-0.959967	0.000149435
TT96.vs.TT72	Arc1	-2.13751	0.00015134
TT96.vs.TT72	NFAT5	-0.660613	0.000153996
TT96.vs.TT72	Etfb	0.667875	0.000175105
TT96.vs.TT72	coq2	-0.531855	0.00019392
TT96.vs.TT72	Gapdh2	0.712596	0.000201061
TT96.vs.TT72	bckd-1A	0.499715	0.000206999
TT96.vs.TT72	CYP4C1	-0.582193	0.00020891
TT96.vs.TT72	Slc16a14	0.455857	0.000209264
TT96.vs.TT72	T	-1.04391	0.00021011
TT96.vs.TT72	LRP1B	0.707231	0.00021011
TT96.vs.TT72	NKAIN	-0.766704	0.000212271
TT96.vs.TT72	Hivep1	0.647167	0.000222056
TT96.vs.TT72	Tsp2A	1.67332	0.000222436
TT96.vs.TT72	Pde6	-1.2191	0.00023182
TT96.vs.TT72	TKFC	0.698513	0.000242604
TT96.vs.TT72	AAEL000428	0.412286	0.000242604
TT96.vs.TT72	ABD-A	0.577292	0.000244499
TT96.vs.TT72	At1g54730	-1.70568	0.000256239
TT96.vs.TT72	RBM41	-0.489906	0.000256703
TT96.vs.TT72	Mccc2	1.00654	0.000267477
TT96.vs.TT72	Slc30a2	-0.762029	0.000267839
TT96.vs.TT72	Ect4	0.815153	0.000270081
TT96.vs.TT72	RUFY1	-0.651587	0.000275005
TT96.vs.TT72	harbi1	-1.23017	0.000276951
TT96.vs.TT72	Spo11	0.689098	0.000279626
TT96.vs.TT72	l_1_G0196	-0.946479	0.000286484
TT96.vs.TT72	DYH1B	-1.35061	0.000296118
TT96.vs.TT72	Dcr-1	-1.4214	0.000303763
TT96.vs.TT72	THAP9	-0.912024	0.000303779
TT96.vs.TT72	Pdi	0.589788	0.000305693
TT96.vs.TT72	ADA2	0.553946	0.000308651
TT96.vs.TT72	QSOX1	0.553831	0.00031404
TT96.vs.TT72	Hs2st	0.474128	0.000321598
TT96.vs.TT72	Tmed5	0.563161	0.00032248
TT96.vs.TT72	gadl1	0.705664	0.000325999
TT96.vs.TT72	Hlf	-1.30214	0.000333006
TT96.vs.TT72	PGD	0.448008	0.000333006
TT96.vs.TT72	Fur2	0.707493	0.000348271
TT96.vs.TT72	Drice	0.914715	0.00035505
TT96.vs.TT72	ZNF160	-0.679951	0.000355452
TT96.vs.TT72	Ggamma30A	0.84647	0.000366597
TT96.vs.TT72	RBM25	-1.23117	0.00036715
TT96.vs.TT72	RPS5	0.672215	0.000369092
TT96.vs.TT72	FucTC	0.648871	0.000389853
TT96.vs.TT72	DOCK9	0.691639	0.000394614
TT96.vs.TT72	feh-1	-0.752274	0.000408879
TT96.vs.TT72	MUC19	0.697871	0.000429855
TT96.vs.TT72	Ift88	-0.852441	0.000437845
TT96.vs.TT72	Lsd-1	0.849035	0.000437845
TT96.vs.TT72	SEC61A2	0.564546	0.000437845
TT96.vs.TT72	TBC1D5	-0.941349	0.000445951
TT96.vs.TT72	ndor1	-0.445513	0.000451861
TT96.vs.TT72	Eip71CD	1.05141	0.000462148
TT96.vs.TT72	Slc18b1	1.3201	0.000465808
TT96.vs.TT72	Mdr49	-0.938843	0.000472755
TT96.vs.TT72	Rbp1	-0.385329	0.000474981
TT96.vs.TT72	Lrrc23	-0.448836	0.000486779
TT96.vs.TT72	BTBD7	-0.820352	0.000498535
TT96.vs.TT72	aop	0.602346	0.000520266
TT96.vs.TT72	GH16075	0.631093	0.000539404
TT96.vs.TT72	TMEM68	0.668521	0.000550912
TT96.vs.TT72	Pde10a	-0.370118	0.000550912
TT96.vs.TT72	MARF1	-0.591817	0.000561155
TT96.vs.TT72	nito	-0.506052	0.000561303
TT96.vs.TT72	PRPF38B	-0.776329	0.000563013
TT96.vs.TT72	Ir25a	-1.03367	0.000578844
TT96.vs.TT72	Snapc3	-0.440944	0.000581014
TT96.vs.TT72	Hex-t2	0.371126	0.000581014
TT96.vs.TT72	Cad86C	0.627011	0.000593003
TT96.vs.TT72	DGCR8	-1.17905	0.000613749
TT96.vs.TT72	cyp41	-1.0705	0.000644457
TT96.vs.TT72	ninaB	-0.561426	0.000665681
TT96.vs.TT72	sh3bp5l	-0.833876	0.000671714
TT96.vs.TT72	Anapc1	-1.05774	0.00068107
TT96.vs.TT72	CALCR	-0.628834	0.000741706
TT96.vs.TT72	rsrc2	-0.845646	0.000752036
TT96.vs.TT72	Iws1	-0.81468	0.000759448
TT96.vs.TT72	INSA	0.623786	0.000759448
TT96.vs.TT72	NUB1	-0.585862	0.000759448
TT96.vs.TT72	Orct2	0.459517	0.000759448
TT96.vs.TT72	Gaa	-0.998517	0.000774558
TT96.vs.TT72	Sugp1	-0.785366	0.000787684
TT96.vs.TT72	TBC1D4	-1.29998	0.000789163
TT96.vs.TT72	PRKCSH	0.514262	0.000807406
TT96.vs.TT72	Unc79	-1.43471	0.000809172
TT96.vs.TT72	Phf20l1	-0.882981	0.000809172
TT96.vs.TT72	CD63	0.536823	0.000814212
TT96.vs.TT72	SV2A	0.542039	0.000820895
TT96.vs.TT72	RPL6	0.537913	0.000846311
TT96.vs.TT72	RPS11	0.6622	0.000847809
TT96.vs.TT72	CG42342	-1.11611	0.000857445
TT96.vs.TT72	hgo	0.530932	0.000875939
TT96.vs.TT72	PTPDC1	0.541914	0.000877155
TT96.vs.TT72	dnaaf3	-0.32744	0.000883203
TT96.vs.TT72	QDPR	0.653337	0.000936367
TT96.vs.TT72	CDA1	0.652909	0.000936455
TT96.vs.TT72	Mdh1	0.666382	0.000939641
TT96.vs.TT72	PLA2G15	0.491129	0.000977182
TT96.vs.TT72	SIDT1	-0.823675	0.000996744
TT96.vs.TT72	Exo70	-0.785838	0.00102454
TT96.vs.TT72	DNApol-epsilon255	-1.26491	0.00103644
TT96.vs.TT72	K02A2.6	-1.51946	0.00104014
TT96.vs.TT72	ZFP2	-1.12638	0.00104014
TT96.vs.TT72	RGN	0.501456	0.0010452
TT96.vs.TT72	pfh1	-2.37029	0.00108299
TT96.vs.TT72	crb	-1.15141	0.00109439
TT96.vs.TT72	BLM	0.698051	0.00110335
TT96.vs.TT72	ABCG1	0.432277	0.00110335
TT96.vs.TT72	POU6F2	0.847172	0.00110539
TT96.vs.TT72	ZNF423	-0.590921	0.00115529
TT96.vs.TT72	shhb	0.501953	0.00116373
TT96.vs.TT72	CG14535	-0.850883	0.00117211
TT96.vs.TT72	prps2	0.355477	0.00117211
TT96.vs.TT72	eEF1alpha2	-0.702574	0.00118846
TT96.vs.TT72	ETFA	0.515837	0.00119996
TT96.vs.TT72	RpLP1	0.731854	0.00125396
TT96.vs.TT72	WDR19	-1.09954	0.00127275
TT96.vs.TT72	CDR2L	0.516812	0.00127736
TT96.vs.TT72	DNAH2	-0.567667	0.001307
TT96.vs.TT72	MTF2	-0.487791	0.00131357
TT96.vs.TT72	Cul2	-1.06164	0.00131861
TT96.vs.TT72	cept1	-0.730459	0.00131861
TT96.vs.TT72	RpL31	0.645345	0.00131861
TT96.vs.TT72	RpL23-A	0.64281	0.0013299
TT96.vs.TT72	BCAP31	0.550023	0.00133358
TT96.vs.TT72	FLT1	-0.332027	0.00134667
TT96.vs.TT72	Fam13a	-0.813579	0.00135473
TT96.vs.TT72	AJSP-1	2.05942	0.00136573
TT96.vs.TT72	w	-1.04982	0.00136573
TT96.vs.TT72	UBE2J2	0.524129	0.00138268
TT96.vs.TT72	HARBI1	-0.842403	0.00142428
TT96.vs.TT72	Slc25a32	0.333499	0.00145974
TT96.vs.TT72	l_2_dtl	-1.03203	0.00148639
TT96.vs.TT72	RpL8	0.510805	0.00148787
TT96.vs.TT72	Ero1L	0.719162	0.00152702
TT96.vs.TT72	PHYHD1	0.603901	0.00152702
TT96.vs.TT72	NUP205	-0.901651	0.0015319
TT96.vs.TT72	CG11141	-0.556926	0.0015611
TT96.vs.TT72	Spred2	0.484214	0.00160211
TT96.vs.TT72	rpl27a	0.644717	0.00162487
TT96.vs.TT72	DCTN6	0.571509	0.00164044
TT96.vs.TT72	Sdhaf3	1.29083	0.00167388
TT96.vs.TT72	RpLP2	0.687732	0.00168369
TT96.vs.TT72	PAK1	-0.386724	0.00168369
TT96.vs.TT72	KDM1A	-0.348725	0.00168369
TT96.vs.TT72	cher	-0.699043	0.00170269
TT96.vs.TT72	RPL35	0.664298	0.00170898
TT96.vs.TT72	Cyp6d5	1.80491	0.00173826
TT96.vs.TT72	RpS12	0.545722	0.00173826
TT96.vs.TT72	SLC4A2	-1.85227	0.00174683
TT96.vs.TT72	TY3B-I	-0.537321	0.00175778
TT96.vs.TT72	Pa2g4	0.619682	0.00183585
TT96.vs.TT72	Rffl	-1.19263	0.00184092
TT96.vs.TT72	rpl35a	0.409175	0.00184146
TT96.vs.TT72	AK8	-0.825206	0.00184837
TT96.vs.TT72	RPL27	0.625514	0.00184837
TT96.vs.TT72	Spn88Ea	-0.442891	0.00187841
TT96.vs.TT72	Acsl5	-0.656036	0.00188689
TT96.vs.TT72	HELQ	-0.654747	0.00189428
TT96.vs.TT72	RpL7A	0.493319	0.00189428
TT96.vs.TT72	RpL9	0.563241	0.00189987
TT96.vs.TT72	GPRgr24	-0.718515	0.00191566
TT96.vs.TT72	NHP2	0.566795	0.00193177
TT96.vs.TT72	KIAA0319	-0.497795	0.00196081
TT96.vs.TT72	GBE1	0.406132	0.00196168
TT96.vs.TT72	NF1	-1.14243	0.00199451
TT96.vs.TT72	PGRP	-0.787312	0.00202023
TT96.vs.TT72	Smarce1	-1.05624	0.00202812
TT96.vs.TT72	APMAP	0.455289	0.00203764
TT96.vs.TT72	PRKDC	-1.26152	0.00206105
TT96.vs.TT72	Atpalpha	-1.18006	0.00206148
TT96.vs.TT72	ATPsynbeta	0.540317	0.00209805
TT96.vs.TT72	PRDX5	0.521143	0.00212267
TT96.vs.TT72	Cow	0.531352	0.00213342
TT96.vs.TT72	awd	0.528187	0.00216061
TT96.vs.TT72	POGZ	-0.693459	0.00217337
TT96.vs.TT72	LCP30	1.80114	0.00222409
TT96.vs.TT72	sno	-0.902667	0.00222409
TT96.vs.TT72	far1	-2.4378	0.00224788
TT96.vs.TT72	CG7065	-1.08795	0.00226268
TT96.vs.TT72	ZNF271	-0.340335	0.0023237
TT96.vs.TT72	TMC7	-0.621151	0.00233085
TT96.vs.TT72	LUC7L3	-0.352969	0.00237949
TT96.vs.TT72	PPFIA1	-0.832825	0.00238908
TT96.vs.TT72	PPIB	0.47645	0.00239481
TT96.vs.TT72	fxr1-a	-0.476512	0.00240455
TT96.vs.TT72	HMT-1	0.557525	0.00246138
TT96.vs.TT72	Arid4b	-0.849493	0.00247197
TT96.vs.TT72	RpS19a	0.64035	0.00249907
TT96.vs.TT72	PGRP-LB	1.56793	0.00250502
TT96.vs.TT72	kto	-1.12918	0.00251086
TT96.vs.TT72	DDB_G0290223	0.549534	0.00252
TT96.vs.TT72	Hlcs	-0.592854	0.00252486
TT96.vs.TT72	su_sable_	0.353559	0.00252486
TT96.vs.TT72	ESPL1	-0.586824	0.00255225
TT96.vs.TT72	NSA2	0.556487	0.00255225
TT96.vs.TT72	tmem209	-0.761405	0.00255729
TT96.vs.TT72	RpL15	0.58904	0.00260412
TT96.vs.TT72	ANAPC1	-1.16622	0.00260931
TT96.vs.TT72	PRPF39	-0.887575	0.00260931
TT96.vs.TT72	RpS15Aa	0.563644	0.00260931
TT96.vs.TT72	NSFL1C	-0.456421	0.00260931
TT96.vs.TT72	RpS7	0.456417	0.00260931
TT96.vs.TT72	vanin-like	1.60951	0.00263352
TT96.vs.TT72	TJP1	-1.00218	0.00263352
TT96.vs.TT72	Prdx4	0.41843	0.00263937
TT96.vs.TT72	RpL10	0.445345	0.0026409
TT96.vs.TT72	Sorl1	-1.15521	0.00270007
TT96.vs.TT72	yjbQ	0.441139	0.00282776
TT96.vs.TT72	RpS29	0.661824	0.00285073
TT96.vs.TT72	ARGK	-0.505141	0.00292052
TT96.vs.TT72	REXO1L1P	1.11915	0.00292159
TT96.vs.TT72	RpS8	0.478953	0.00293115
TT96.vs.TT72	Coro2b	-0.672585	0.00294636
TT96.vs.TT72	Ermp1	-0.737914	0.00294913
TT96.vs.TT72	znf207	-0.703893	0.00294913
TT96.vs.TT72	Yeats2	-0.88753	0.00301874
TT96.vs.TT72	CSAD	-1.1968	0.00303939
TT96.vs.TT72	RpS16	0.553473	0.00307582
TT96.vs.TT72	Abl	-1.06895	0.00308826
TT96.vs.TT72	KCTD10	0.453805	0.00308826
TT96.vs.TT72	grnd	0.420419	0.00313115
TT96.vs.TT72	NDUFB7	0.533888	0.00320984
TT96.vs.TT72	ZC3H14	-0.664048	0.00324715
TT96.vs.TT72	Nnp-1	-0.369091	0.00333343
TT96.vs.TT72	ZNF79	-0.802416	0.00333477
TT96.vs.TT72	snRNP-U1-70K	-0.648345	0.00333477
TT96.vs.TT72	HPS4	-0.788976	0.00334375
TT96.vs.TT72	MPC2	0.392709	0.00334416
TT96.vs.TT72	Wdfy3	-0.800169	0.0033592
TT96.vs.TT72	FAF1	-0.78653	0.0033592
TT96.vs.TT72	rbm42	-0.728482	0.00337314
TT96.vs.TT72	eIF4A	0.46272	0.00342134
TT96.vs.TT72	IDH1	0.466472	0.00345319
TT96.vs.TT72	PSPH	0.394855	0.00345319
TT96.vs.TT72	RpL14	0.440021	0.0034536
TT96.vs.TT72	JHBP	0.608069	0.00347539
TT96.vs.TT72	Ca15	0.49021	0.00349346
TT96.vs.TT72	CHMP1B	0.447975	0.00349346
TT96.vs.TT72	FANCI	-0.687664	0.00354165
TT96.vs.TT72	G2e3	-0.423141	0.00354165
TT96.vs.TT72	AREL1	-0.592561	0.00354275
TT96.vs.TT72	Gipc1	0.655383	0.00365526
TT96.vs.TT72	Hnrnpul1	-1.01545	0.00371264
TT96.vs.TT72	Rnf38	-0.763728	0.00377255
TT96.vs.TT72	Pdcd6	0.35679	0.00377255
TT96.vs.TT72	GF21161	-0.736585	0.00379825
TT96.vs.TT72	ZNF253	-0.351352	0.00382269
TT96.vs.TT72	PCF11	-0.823891	0.00382675
TT96.vs.TT72	Kdm6a	-0.881643	0.00385756
TT96.vs.TT72	unc45b	0.477821	0.00391311
TT96.vs.TT72	acat1	0.517114	0.00394456
TT96.vs.TT72	Patronin	-0.932712	0.00394935
TT96.vs.TT72	Ubr3	-1.11114	0.00397104
TT96.vs.TT72	Awh	-1.81788	0.00397483
TT96.vs.TT72	desat1	0.524975	0.00397483
TT96.vs.TT72	SRRM2	-1.01187	0.00397611
TT96.vs.TT72	Nus1	0.651494	0.00397611
TT96.vs.TT72	TTLL2	-0.922115	0.00398039
TT96.vs.TT72	Slc6a1	-0.709747	0.00398244
TT96.vs.TT72	CDAN1	-0.543694	0.00398959
TT96.vs.TT72	SCP2	0.34112	0.00400442
TT96.vs.TT72	yaf9	-0.761008	0.00404642
TT96.vs.TT72	RpL7	0.413213	0.00404642
TT96.vs.TT72	Es2	-0.699004	0.00406078
TT96.vs.TT72	Dpp8	-0.96042	0.00407609
TT96.vs.TT72	Fau	0.433936	0.00407609
TT96.vs.TT72	DHX35	-0.812968	0.00413636
TT96.vs.TT72	ermp1	-0.847417	0.00415019
TT96.vs.TT72	Pka-C3	0.674017	0.00415019
TT96.vs.TT72	FKBP46	0.508334	0.00416528
TT96.vs.TT72	PCMTD2	-0.770328	0.00424286
TT96.vs.TT72	CG10341	-0.773409	0.004273
TT96.vs.TT72	Adi1	0.414665	0.004273
TT96.vs.TT72	CFAP91	-1.16797	0.00428492
TT96.vs.TT72	Oseg2	-1.15014	0.00432766
TT96.vs.TT72	Cog3	-0.788005	0.00435951
TT96.vs.TT72	Npl	0.276357	0.00436342
TT96.vs.TT72	RPS27	0.581512	0.00442702
TT96.vs.TT72	Dnaaf5	-0.45032	0.00442959
TT96.vs.TT72	ppp1r37	-0.86298	0.00443203
TT96.vs.TT72	MSH2	-0.794303	0.00447563
TT96.vs.TT72	igf1r	-0.585402	0.00450732
TT96.vs.TT72	COP1	-0.884745	0.00454953
TT96.vs.TT72	CA5A	0.799507	0.00454953
TT96.vs.TT72	KAT6A	-1.22406	0.00457612
TT96.vs.TT72	BicC	-0.634962	0.00467744
TT96.vs.TT72	RpS17	0.524417	0.00471112
TT96.vs.TT72	Bdh1	-0.500143	0.00471112
TT96.vs.TT72	Atad2	-0.409761	0.00475075
TT96.vs.TT72	l_3_72Ab	-1.0972	0.00486388
TT96.vs.TT72	pxt	-1.13909	0.00489425
TT96.vs.TT72	alpha-Cat	-0.948993	0.00499352
TT96.vs.TT72	CG7457	-0.908357	0.0050198
TT96.vs.TT72	Lac	0.598415	0.0050198
TT96.vs.TT72	LRRN2	0.869624	0.00513979
TT96.vs.TT72	Trex2	0.349037	0.00519885
TT96.vs.TT72	omd	-0.993447	0.0053519
TT96.vs.TT72	CSTF2	0.326338	0.0053519
TT96.vs.TT72	plc-1	-0.745695	0.00542905
TT96.vs.TT72	Dhc64C	-1.15781	0.0054477
TT96.vs.TT72	nfil3	1.42751	0.0054616
TT96.vs.TT72	MED14	-0.982014	0.00547765
TT96.vs.TT72	vir	-0.980722	0.00547765
TT96.vs.TT72	Abca1	-0.94347	0.00547765
TT96.vs.TT72	Smad4	-0.873647	0.00547765
TT96.vs.TT72	DDX31	-0.72295	0.00547765
TT96.vs.TT72	OSBP2	-0.637869	0.00547765
TT96.vs.TT72	RpL11	0.471568	0.00547765
TT96.vs.TT72	Pis	-0.404265	0.00547765
TT96.vs.TT72	Mpdz	0.587654	0.00548203
TT96.vs.TT72	SDR-1	-0.311027	0.00549403
TT96.vs.TT72	NDUFS7	0.454784	0.00552874
TT96.vs.TT72	HCN3	-0.432125	0.00552874
TT96.vs.TT72	bsdc1-b	0.32793	0.00552874
TT96.vs.TT72	Foxk1	-0.73286	0.00560945
TT96.vs.TT72	PLPBP	0.580063	0.00561082
TT96.vs.TT72	POLR3C	-0.439271	0.00561082
TT96.vs.TT72	Pip5k1a	-0.913306	0.00565277
TT96.vs.TT72	Dab	-0.932997	0.00566414
TT96.vs.TT72	PRKAG1	0.402466	0.00566414
TT96.vs.TT72	Lclat1	-1.25662	0.00567486
TT96.vs.TT72	PHF12	-0.68028	0.00572186
TT96.vs.TT72	GK5	-0.45272	0.00573064
TT96.vs.TT72	ncapg	-0.771268	0.00577618
TT96.vs.TT72	PPWD1	-0.722234	0.00577626
TT96.vs.TT72	SSR2	0.502196	0.00579607
TT96.vs.TT72	NUAK1	-1.13834	0.00580934
TT96.vs.TT72	DIP2	-0.879355	0.00580934
TT96.vs.TT72	CG7414	-0.756141	0.00580934
TT96.vs.TT72	Nipsnap	0.561715	0.00581253
TT96.vs.TT72	NBAS	-1.03309	0.00582267
TT96.vs.TT72	hira	-0.828992	0.00588299
TT96.vs.TT72	wupA	0.803384	0.00588299
TT96.vs.TT72	Gp210	-1.12938	0.00593782
TT96.vs.TT72	BOLA3	0.314448	0.00595181
TT96.vs.TT72	GRXC4	0.418973	0.00595792
[truncated: 1,229 more rows]
