# Supplementary material for: Histopathological and Transcriptional Changes in Silkworm Larval Gonads in Response to Chlorfenapyr Exposure
Source: Insects. 2025 Jun 11;16(6):619. doi: 10.3390/insects16060619 (PMC12194514; doi:10.3390/insects16060619)
Supplement: Supplementary file 1 [file insects-16-00619-s001.zip › Supplementary File(s)/Table S5.xlsx]

## Sheet: TableS3
Table S5 The transcription factors were identified in silkworm larval gonads after exposure to chlorfenapyr
#ID	Family	Type
MSTRG.10854	PHD	TR
MSTRG.11142	SNF2	TR
MSTRG.11142	SNF2	TR
MSTRG.12385	C2H2	TF
MSTRG.12386	C2H2	TF
MSTRG.12386	C2H2	TF
MSTRG.12452	C2H2	TF
MSTRG.12623	C2H2	TF
MSTRG.1469	bHLH	TF
MSTRG.14841	HB-other	TF
MSTRG.14870	HB-other	TF
MSTRG.17921	CSD	TF
MSTRG.18022	C2H2	TF
MSTRG.18025	C2H2	TF
MSTRG.18106	LIM	TF
MSTRG.20002	HMG	TR
MSTRG.20204	C2H2	TF
MSTRG.20205	C2H2	TF
MSTRG.20272	C2H2	TF
MSTRG.20632	bZIP	TF
MSTRG.20662	C2H2	TF
MSTRG.20663	C2H2	TF
MSTRG.20944	bZIP	TF
MSTRG.21017	C2H2	TF
MSTRG.21322	C2H2	TF
MSTRG.21840	MYB-related	TF
MSTRG.22000	bHLH	TF
MSTRG.22901	C2H2	TF
MSTRG.23007	MYB	TF
MSTRG.23007	MYB	TF
MSTRG.23355	TRAF	TR
MSTRG.23951	C2H2	TF
MSTRG.23951	C2H2	TF
MSTRG.24780	LIM	TF
MSTRG.25241	C2H2	TF
MSTRG.25489	C2H2	TF
MSTRG.26532	C3H	TF
MSTRG.26815	C2H2	TF
MSTRG.26937	C2H2	TF
MSTRG.27227	C2H2	TF
MSTRG.29365	HB-other	TF
MSTRG.29397	HB-other	TF
MSTRG.29399	HB-other	TF
MSTRG.2941	SNF2	TR
MSTRG.3027	C2H2	TF
MSTRG.3028	C2H2	TF
MSTRG.3047	C2H2	TF
MSTRG.3059	C2H2	TF
MSTRG.3060	C2H2	TF
MSTRG.3062	C2H2	TF
MSTRG.3065	C2H2	TF
MSTRG.31060	TRAF	TR
MSTRG.31962	bHLH	TF
MSTRG.3205	C2H2	TF
MSTRG.33671	HB-other	TF
MSTRG.4089	bZIP	TF
MSTRG.4621	HB-other	TF
MSTRG.48	TRAF	TR
MSTRG.5265	C2H2	TF
MSTRG.5753	TRAF	TR
MSTRG.5753	TRAF	TR
MSTRG.5761	TRAF	TR
MSTRG.6972	C2H2	TF
MSTRG.8069	PHD	TR
MSTRG.8257	PHD	TR
MSTRG.8673	C2H2	TF
MSTRG.8697	HB-other	TF
MSTRG.9699	C2C2-GATA	TF
MSTRG.9841	LIM	TF
BMSK0000013	SET	TR
BMSK0000044	C2H2	TF
BMSK0000059	C2H2	TF
BMSK0000060	C2H2	TF
BMSK0000078	ARID	TR
BMSK0000079	ARID	TR
BMSK0000080	TRAF	TR
BMSK0000081	TRAF	TR
BMSK0000082	TRAF	TR
BMSK0000097	PHD	TR
BMSK0000100	SET	TR
BMSK0000109	HB-other	TF
BMSK0000125	LIM	TF
BMSK0000126	LIM	TF
BMSK0000128	LIM	TF
BMSK0000163	PHD	TR
BMSK0000169	C2H2	TF
BMSK0000172	C2H2	TF
BMSK0000212	CSD	TF
BMSK0000236	HB-other	TF
BMSK0000237	HB-other	TF
BMSK0000268	bHLH	TF
BMSK0000350	CSD	TF
BMSK0000364	C2H2	TF
BMSK0000372	TRAF	TR
BMSK0000415	bHLH	TF
BMSK0000508	bHLH	TF
BMSK0000530	C2H2	TF
BMSK0000540	C2H2	TF
BMSK0000562	PHD	TR
BMSK0000563	PHD	TR
BMSK0000615	MYB-related	TF
BMSK0000616	LIM	TF
BMSK0000622	TRAF	TR
BMSK0000690	HB-other	TF
BMSK0000701	bHLH	TF
BMSK0000708	bZIP	TF
BMSK0000731	bHLH	TF
BMSK0000734	C2H2	TF
BMSK0000735	C2H2	TF
BMSK0000758	C2H2	TF
BMSK0000759	C2H2	TF
BMSK0000764	Others	TR
BMSK0000765	HB-other	TF
BMSK0000772	HB-other	TF
BMSK0000775	C2H2	TF
BMSK0000811	C2H2	TF
BMSK0000890	DDT	TR
BMSK0000915	HB-other	TF
BMSK0000952	Others	TR
BMSK0000972	C2H2	TF
BMSK0000973	C2H2	TF
BMSK0000994	HB-other	TF
BMSK0000995	HB-other	TF
BMSK0001024	C3H	TF
BMSK0001097	HMG	TR
BMSK0001113	C3H	TF
BMSK0001190	C2H2	TF
BMSK0001191	C2H2	TF
BMSK0001193	TRAF	TR
BMSK0001194	TRAF	TR
BMSK0001207	HB-other	TF
BMSK0001227	PHD	TR
BMSK0001252	HMG	TR
BMSK0001257	SET	TR
BMSK0001258	SET	TR
BMSK0001265	PHD	TR
BMSK0001277	C2H2	TF
BMSK0001278	C2H2	TF
BMSK0001279	C2H2	TF
BMSK0001280	C2H2	TF
BMSK0001314	HB-other	TF
BMSK0001315	HB-other	TF
BMSK0001326	PHD	TR
BMSK0001351	C2H2	TF
BMSK0001378	C2H2	TF
BMSK0001384	C2H2	TF
BMSK0001386	bHLH	TF
BMSK0001430	bHLH	TF
BMSK0001436	bHLH	TF
BMSK0001437	bHLH	TF
BMSK0001447	CPP	TF
BMSK0001451	SET	TR
BMSK0001464	C2H2	TF
BMSK0001475	TRAF	TR
BMSK0001483	SET	TR
BMSK0001493	bHLH	TF
BMSK0001501	SNF2	TR
BMSK0001582	SET	TR
BMSK0001708	HB-other	TF
BMSK0001717	C2H2	TF
BMSK0001719	C2H2	TF
BMSK0001740	C2H2	TF
BMSK0001741	C2H2	TF
BMSK0001767	HB-other	TF
BMSK0001801	HMG	TR
BMSK0001816	LIM	TF
BMSK0001846	IWS1	TR
BMSK0001846	C2H2	TF
BMSK0001847	IWS1	TR
BMSK0001957	SNF2	TR
BMSK0001965	C2H2	TF
BMSK0001967	E2F-DP	TF
BMSK0002014	bZIP	TF
BMSK0002027	TRAF	TR
BMSK0002038	LIM	TF
BMSK0002057	TRAF	TR
BMSK0002058	TRAF	TR
BMSK0002080	PHD	TR
BMSK0002107	HB-other	TF
BMSK0002141	C2H2	TF
BMSK0002146	Jumonji	TR
BMSK0002171	LIM	TF
BMSK0002180	C3H	TF
BMSK0002183	SET	TR
BMSK0002194	bHLH	TF
BMSK0002240	SET	TR
BMSK0002241	SET	TR
BMSK0002272	TRAF	TR
BMSK0002289	C2H2	TF
BMSK0002299	HMG	TR
BMSK0002300	HMG	TR
BMSK0002302	HMG	TR
BMSK0002303	HMG	TR
BMSK0002320	C2H2	TF
BMSK0002320	TRAF	TR
BMSK0002395	bHLH	TF
BMSK0002464	PHD	TR
BMSK0002488	C2H2	TF
BMSK0002488	C2H2	TF
BMSK0002489	C2H2	TF
BMSK0002489	C2H2	TF
BMSK0002518	TRAF	TR
BMSK0002529	MADS-M-type	TF
BMSK0002575	Jumonji	TR
BMSK0002582	HB-other	TF
BMSK0002710	GNAT	TR
BMSK0002714	bHLH	TF
BMSK0002724	C2H2	TF
BMSK0002750	C2H2	TF
BMSK0002754	HSF	TF
BMSK0002766	SNF2	TR
BMSK0002812	C2H2	TF
BMSK0002819	PHD	TR
BMSK0002848	HB-other	TF
BMSK0002917	HB-other	TF
BMSK0003035	C2H2	TF
BMSK0003061	Jumonji	TR
BMSK0003141	bHLH	TF
BMSK0003156	C2H2	TF
BMSK0003175	C2H2	TF
BMSK0003179	C2H2	TF
BMSK0003185	C2H2	TF
BMSK0003187	C2H2	TF
BMSK0003245	TRAF	TR
BMSK0003249	TRAF	TR
BMSK0003251	TRAF	TR
BMSK0003253	TRAF	TR
BMSK0003257	TRAF	TR
BMSK0003258	TRAF	TR
BMSK0003259	TRAF	TR
BMSK0003281	bZIP	TF
BMSK0003288	C2H2	TF
BMSK0003312	LIM	TF
BMSK0003318	HB-other	TF
BMSK0003320	HB-other	TF
BMSK0003321	HB-other	TF
BMSK0003322	HB-other	TF
BMSK0003324	HB-other	TF
BMSK0003325	HB-other	TF
BMSK0003326	HB-other	TF
BMSK0003327	HB-other	TF
BMSK0003329	HB-other	TF
BMSK0003331	HB-other	TF
BMSK0003333	HB-other	TF
BMSK0003334	HB-other	TF
BMSK0003336	HB-other	TF
BMSK0003337	HB-other	TF
BMSK0003339	HB-other	TF
BMSK0003345	HB-other	TF
BMSK0003350	TRAF	TR
BMSK0003351	TRAF	TR
BMSK0003360	LIM	TF
BMSK0003376	IWS1	TR
BMSK0003418	TRAF	TR
BMSK0003594	C2H2	TF
BMSK0003615	HB-other	TF
BMSK0003682	HB-other	TF
BMSK0003686	HB-other	TF
BMSK0003689	HB-other	TF
BMSK0003699	Others	TR
BMSK0003755	PHD	TR
BMSK0003756	BSD	TF
BMSK0003781	SNF2	TR
BMSK0003807	Rcd1-like	TR
BMSK0003826	PHD	TR
BMSK0003827	PHD	TR
BMSK0003828	SET	TR
BMSK0003917	HMG	TR
BMSK0003936	ARID	TR
BMSK0004025	C2H2	TF
BMSK0004181	LIM	TF
BMSK0004264	C2H2	TF
BMSK0004268	C2H2	TF
BMSK0004290	HB-other	TF
BMSK0004311	TRAF	TR
BMSK0004339	bHLH	TF
BMSK0004356	bHLH	TF
BMSK0004416	C2H2	TF
BMSK0004498	HMG	TR
BMSK0004571	HMG	TR
BMSK0004577	HMG	TR
BMSK0004580	CSD	TF
BMSK0004615	bHLH	TF
BMSK0004619	C2H2	TF
BMSK0004639	SNF2	TR
BMSK0004693	TRAF	TR
BMSK0004694	TRAF	TR
BMSK0004695	SNF2	TR
BMSK0004761	PHD	TR
BMSK0004798	C2H2	TF
BMSK0004916	PHD	TR
BMSK0004925	bHLH	TF
BMSK0004960	C2H2	TF
BMSK0004967	C2H2	TF
BMSK0004968	TRAF	TR
BMSK0004975	PHD	TR
BMSK0004975	PHD	TR
BMSK0005010	HB-other	TF
BMSK0005106	MYB	TF
BMSK0005127	TUB	TF
BMSK0005151	PHD	TR
BMSK0005222	C2H2	TF
BMSK0005260	C2H2	TF
BMSK0005262	C2H2	TF
BMSK0005303	MYB	TF
BMSK0005387	TRAF	TR
BMSK0005512	Others	TR
BMSK0005513	Others	TR
BMSK0005538	HMG	TR
BMSK0005539	HMG	TR
BMSK0005567	bZIP	TF
BMSK0005569	DDT	TR
BMSK0005570	DDT	TR
BMSK0005594	bHLH	TF
BMSK0005628	C2H2	TF
BMSK0005648	C2H2	TF
BMSK0005649	C2H2	TF
BMSK0005675	C2H2	TF
BMSK0005684	E2F-DP	TF
BMSK0005723	PHD	TR
BMSK0005728	DBB	TF
BMSK0005729	DBB	TF
BMSK0005750	LIM	TF
BMSK0005751	LIM	TF
BMSK0005753	bZIP	TF
BMSK0005899	TRAF	TR
BMSK0005900	TRAF	TR
BMSK0005904	C2H2	TF
BMSK0005906	C2H2	TF
BMSK0005908	C2H2	TF
BMSK0005909	C2H2	TF
BMSK0005911	C2H2	TF
BMSK0005912	C2H2	TF
BMSK0005939	C2H2	TF
BMSK0005940	C2H2	TF
BMSK0005944	C2H2	TF
BMSK0005948	C2H2	TF
BMSK0005948	C2H2	TF
BMSK0005950	C2H2	TF
BMSK0005951	C2H2	TF
BMSK0005952	C2H2	TF
BMSK0005953	C2H2	TF
BMSK0005954	C2H2	TF
BMSK0005959	C2H2	TF
BMSK0005960	C2H2	TF
BMSK0005960	C2H2	TF
BMSK0005961	C2H2	TF
BMSK0005963	C2H2	TF
BMSK0005964	C2H2	TF
BMSK0005965	C2H2	TF
BMSK0005966	C2H2	TF
BMSK0005967	C2H2	TF
BMSK0005992	bZIP	TF
BMSK0006010	C2H2	TF
BMSK0006010	C2H2	TF
BMSK0006013	C2H2	TF
BMSK0006015	C2H2	TF
BMSK0006017	C2H2	TF
BMSK0006019	C2H2	TF
BMSK0006021	C2H2	TF
BMSK0006026	C2H2	TF
BMSK0006031	C2H2	TF
BMSK0006073	C2H2	TF
BMSK0006079	C2H2	TF
BMSK0006099	C2H2	TF
BMSK0006105	C2H2	TF
BMSK0006118	C2H2	TF
BMSK0006123	C2H2	TF
BMSK0006144	bHLH	TF
BMSK0006178	C2H2	TF
BMSK0006180	C2H2	TF
BMSK0006208	C3H	TF
BMSK0006286	C3H	TF
BMSK0006305	C2H2	TF
BMSK0006373	HB-other	TF
BMSK0006375	GNAT	TR
BMSK0006396	GNAT	TR
BMSK0006397	MYB	TF
BMSK0006416	C3H	TF
BMSK0006426	HMG	TR
BMSK0006427	GNAT	TR
BMSK0006428	GNAT	TR
BMSK0006448	SNF2	TR
BMSK0006587	HB-other	TF
BMSK0006604	bHLH	TF
BMSK0006610	bHLH	TF
BMSK0006652	C2H2	TF
BMSK0006701	bHLH	TF
BMSK0006736	SET	TR
BMSK0006737	SET	TR
BMSK0006741	C2H2	TF
BMSK0006742	TRAF	TR
BMSK0006743	TRAF	TR
BMSK0006750	TRAF	TR
BMSK0006859	SNF2	TR
BMSK0006878	C2H2	TF
BMSK0006920	C2H2	TF
BMSK0006940	C2H2	TF
BMSK0006944	HB-other	TF
BMSK0007039	TRAF	TR
BMSK0007071	ARID	TR
BMSK0007072	ARID	TR
BMSK0007137	HB-other	TF
BMSK0007140	DBB	TF
BMSK0007182	Coactivator p15	TR
BMSK0007188	C2H2	TF
BMSK0007189	C2H2	TF
BMSK0007196	C2H2	TF
BMSK0007209	C2H2	TF
BMSK0007249	PHD	TR
BMSK0007288	TRAF	TR
BMSK0007296	PHD	TR
BMSK0007297	PHD	TR
BMSK0007440	TAZ	TR
BMSK0007485	bZIP	TF
BMSK0007549	C2H2	TF
BMSK0007569	SET	TR
BMSK0007570	SET	TR
BMSK0007597	SNF2	TR
BMSK0007615	bHLH	TF
BMSK0007616	TRAF	TR
BMSK0007633	LIM	TF
BMSK0007637	LIM	TF
BMSK0007638	LIM	TF
BMSK0007640	HB-other	TF
BMSK0007671	DBB	TF
BMSK0007685	HB-other	TF
BMSK0007687	MED7	TR
BMSK0007720	C2H2	TF
BMSK0007730	LIM	TF
BMSK0007744	bHLH	TF
BMSK0007745	bHLH	TF
BMSK0007746	bHLH	TF
BMSK0007747	bHLH	TF
BMSK0007788	HMG	TR
BMSK0007880	C2H2	TF
BMSK0007884	TRAF	TR
BMSK0007976	DBB	TF
BMSK0008039	HMG	TR
BMSK0008068	HB-other	TF
BMSK0008071	GNAT	TR
BMSK0008099	NF-YA	TF
BMSK0008121	HMG	TR
BMSK0008164	TUB	TF
BMSK0008169	ARID	TR
BMSK0008220	DBB	TF
BMSK0008259	TRAF	TR
BMSK0008355	C2H2	TF
BMSK0008370	HB-other	TF
BMSK0008394	SET	TR
BMSK0008400	HB-other	TF
BMSK0008409	TRAF	TR
BMSK0008413	TRAF	TR
BMSK0008449	C2H2	TF
BMSK0008461	GNAT	TR
BMSK0008469	HB-other	TF
BMSK0008483	SET	TR
BMSK0008512	MYB-related	TF
BMSK0008553	C2H2	TF
BMSK0008554	MBF1	TR
BMSK0008556	C2H2	TF
BMSK0008574	C2H2	TF
BMSK0008582	C2H2	TF
BMSK0008585	PHD	TR
BMSK0008644	HB-other	TF
BMSK0008653	C2H2	TF
BMSK0008705	C2H2	TF
BMSK0008726	C2H2	TF
BMSK0008794	TRAF	TR
BMSK0008795	TRAF	TR
BMSK0008804	E2F-DP	TF
BMSK0008805	E2F-DP	TF
BMSK0008815	C2H2	TF
BMSK0008819	SET	TR
BMSK0008900	E2F-DP	TF
BMSK0008913	C2H2	TF
BMSK0008920	PHD	TR
BMSK0008922	C2H2	TF
BMSK0008978	C2H2	TF
BMSK0009034	C2H2	TF
BMSK0009041	C2H2	TF
BMSK0009042	GNAT	TR
BMSK0009046	C2C2-GATA	TF
BMSK0009054	GNAT	TR
BMSK0009057	C2H2	TF
BMSK0009137	SNF2	TR
BMSK0009303	PHD	TR
BMSK0009310	Jumonji	TR
BMSK0009315	LIM	TF
BMSK0009316	HB-other	TF
BMSK0009320	SET	TR
BMSK0009322	C2H2	TF
BMSK0009334	SET	TR
BMSK0009458	MYB-related	TF
BMSK0009493	C2H2	TF
BMSK0009498	C2H2	TF
BMSK0009499	C2H2	TF
BMSK0009500	C2H2	TF
BMSK0009501	C2H2	TF
BMSK0009606	bHLH	TF
BMSK0009673	HB-other	TF
BMSK0009794	C2H2	TF
BMSK0009808	C3H	TF
BMSK0009850	NF-X1	TF
BMSK0009862	SNF2	TR
BMSK0009876	C2H2	TF
BMSK0009883	C2H2	TF
BMSK0009884	C2H2	TF
BMSK0009885	C2H2	TF
BMSK0009886	C2H2	TF
BMSK0009887	C2H2	TF
BMSK0009896	C2H2	TF
BMSK0009897	C2H2	TF
BMSK0009898	C2H2	TF
BMSK0009945	PHD	TR
BMSK0009973	C2C2-GATA	TF
BMSK0010050	bHLH	TF
BMSK0010166	C2H2	TF
BMSK0010191	C2H2	TF
BMSK0010222	HMG	TR
BMSK0010274	SNF2	TR
BMSK0010323	C2H2	TF
BMSK0010415	C2H2	TF
BMSK0010420	C2H2	TF
BMSK0010443	C2H2	TF
BMSK0010450	HMG	TR
BMSK0010459	C2H2	TF
BMSK0010464	C2H2	TF
BMSK0010472	HB-other	TF
BMSK0010500	HMG	TR
BMSK0010507	bHLH	TF
BMSK0010511	C2H2	TF
BMSK0010540	HMG	TR
BMSK0010552	C2H2	TF
BMSK0010557	C2H2	TF
BMSK0010558	bHLH	TF
BMSK0010566	MYB	TF
BMSK0010569	PHD	TR
BMSK0010600	bHLH	TF
BMSK0010610	HB-other	TF
BMSK0010624	GNAT	TR
BMSK0010637	C3H	TF
BMSK0010664	bZIP	TF
BMSK0010667	SET	TR
BMSK0010686	GNAT	TR
BMSK0010716	SNF2	TR
BMSK0010753	HB-other	TF
BMSK0010914	LIM	TF
BMSK0010924	MYB	TF
BMSK0010942	DBB	TF
BMSK0010957	C2H2	TF
BMSK0011009	SNF2	TR
BMSK0011073	LIM	TF
BMSK0011220	ARID	TR
BMSK0011242	TRAF	TR
BMSK0011304	Others	TR
BMSK0011356	HB-other	TF
BMSK0011370	HMG	TR
BMSK0011371	HMG	TR
BMSK0011417	NF-X1	TF
BMSK0011439	TRAF	TR
BMSK0011442	bZIP	TF
BMSK0011457	C2H2	TF
BMSK0011458	C2H2	TF
BMSK0011459	C2H2	TF
BMSK0011531	C2H2	TF
BMSK0011561	C2H2	TF
BMSK0011600	HMG	TR
BMSK0011612	C2H2	TF
BMSK0011621	C2H2	TF
BMSK0011672	C2H2	TF
BMSK0011681	bZIP	TF
BMSK0011704	PHD	TR
BMSK0011806	C2H2	TF
BMSK0012076	PHD	TR
BMSK0012096	SET	TR
BMSK0012101	PHD	TR
BMSK0012124	bZIP	TF
BMSK0012210	C2H2	TF
BMSK0012249	TRAF	TR
BMSK0012302	C2H2	TF
BMSK0012326	C2H2	TF
BMSK0012327	C2H2	TF
BMSK0012328	C2H2	TF
BMSK0012416	C2H2	TF
BMSK0012479	LIM	TF
BMSK0012480	LIM	TF
BMSK0012542	Jumonji	TR
BMSK0012543	Jumonji	TR
BMSK0012559	C2C2-GATA	TF
BMSK0012560	C2C2-GATA	TF
BMSK0012651	PHD	TR
BMSK0012687	PHD	TR
BMSK0012711	TRAF	TR
BMSK0012717	C2H2	TF
BMSK0012718	TRAF	TR
BMSK0012780	SNF2	TR
BMSK0012888	bHLH	TF
BMSK0012929	bHLH	TF
BMSK0012931	PHD	TR
BMSK0012950	TRAF	TR
BMSK0012962	C2H2	TF
BMSK0012994	C2H2	TF
BMSK0012996	HB-other	TF
BMSK0012997	C2H2	TF
BMSK0013061	HB-other	TF
BMSK0013063	PHD	TR
BMSK0013093	MADS-M-type	TF
BMSK0013094	MADS-M-type	TF
BMSK0013113	LIM	TF
BMSK0013159	SET	TR
BMSK0013190	SWI/SNF-SWI3	TR
BMSK0013230	SET	TR
BMSK0013233	C2H2	TF
BMSK0013355	Jumonji	TR
BMSK0013384	GNAT	TR
BMSK0013455	HB-other	TF
BMSK0013503	PHD	TR
BMSK0013517	HB-other	TF
BMSK0013521	GNAT	TR
BMSK0013525	HB-other	TF
BMSK0013528	C2H2	TF
BMSK0013531	C2H2	TF
BMSK0013548	TRAF	TR
BMSK0013549	TRAF	TR
BMSK0013623	C2H2	TF
BMSK0013655	SET	TR
BMSK0013665	C2H2	TF
BMSK0013681	C2H2	TF
BMSK0013686	HB-other	TF
BMSK0013733	C2H2	TF
BMSK0013741	MYB-related	TF
BMSK0013785	C2H2	TF
BMSK0013808	C2H2	TF
BMSK0013844	MYB	TF
BMSK0013866	C2H2	TF
BMSK0013961	TRAF	TR
BMSK0013962	TRAF	TR
BMSK0013965	C2H2	TF
BMSK0013996	C2H2	TF
BMSK0013998	C2H2	TF
BMSK0013999	C2H2	TF
BMSK0014000	C2H2	TF
BMSK0014001	C2H2	TF
BMSK0014005	C2H2	TF
BMSK0014006	C2H2	TF
BMSK0014007	C2H2	TF
BMSK0014008	C2H2	TF
BMSK0014009	C2H2	TF
BMSK0014010	C2H2	TF
BMSK0014013	C2H2	TF
BMSK0014014	C2H2	TF
BMSK0014015	C2H2	TF
BMSK0014016	C2H2	TF
BMSK0014022	C2H2	TF
BMSK0014023	C2H2	TF
BMSK0014025	C2H2	TF
BMSK0014026	C2H2	TF
BMSK0014027	C2H2	TF
BMSK0014029	C2H2	TF
BMSK0014030	C2H2	TF
BMSK0014031	C2H2	TF
BMSK0014032	C2H2	TF
BMSK0014033	C2H2	TF
BMSK0014034	C2H2	TF
BMSK0014035	C2H2	TF
BMSK0014036	C2H2	TF
BMSK0014037	C2H2	TF
BMSK0014038	C2H2	TF
BMSK0014040	C2H2	TF
BMSK0014041	C2H2	TF
BMSK0014043	C2H2	TF
BMSK0014044	C2H2	TF
BMSK0014045	C2H2	TF
BMSK0014048	C2H2	TF
BMSK0014049	C2H2	TF
BMSK0014050	C2H2	TF
BMSK0014051	C2H2	TF
BMSK0014052	C2H2	TF
BMSK0014053	C2H2	TF
BMSK0014054	C2H2	TF
BMSK0014058	C2H2	TF
BMSK0014060	C2H2	TF
BMSK0014062	C2H2	TF
BMSK0014066	Jumonji	TR
BMSK0014118	C2H2	TF
BMSK0014142	C2H2	TF
BMSK0014163	IWS1	TR
BMSK0014233	C2H2	TF
BMSK0014245	HB-other	TF
BMSK0014321	bHLH	TF
BMSK0014327	C2H2	TF
BMSK0014333	bHLH	TF
BMSK0014337	C2H2	TF
BMSK0014352	HB-other	TF
BMSK0014418	C2H2	TF
BMSK0014431	ARID	TR
BMSK0014458	C2H2	TF
BMSK0014467	C2H2	TF
BMSK0014499	C2H2	TF
BMSK0014499	C2H2	TF
BMSK0014527	HB-other	TF
BMSK0014532	DDT	TR
BMSK0014536	GNAT	TR
BMSK0014537	GNAT	TR
BMSK0014558	SNF2	TR
BMSK0014623	PHD	TR
BMSK0014635	MYB-related	TF
BMSK0014673	C2H2	TF
BMSK0014723	MED6	TR
BMSK0014747	ARID	TR
BMSK0014769	MYB-related	TF
BMSK0014771	C2H2	TF
BMSK0014807	C2H2	TF
BMSK0014833	GNAT	TR
BMSK0014848	HB-other	TF
BMSK0014876	bZIP	TF
BMSK0014883	PHD	TR
BMSK0014904	bHLH	TF
BMSK0014962	bHLH	TF
BMSK0015024	PHD	TR
BMSK0015052	GNAT	TR
BMSK0015088	SWI/SNF-BAF60b	TR
BMSK0015101	HB-other	TF
BMSK0015136	HB-other	TF
BMSK0015177	HB-other	TF
BMSK0015179	C2H2	TF
BMSK0015181	C2H2	TF
BMSK0015184	C2H2	TF
BMSK0015185	C2H2	TF
BMSK0015193	C2H2	TF
BMSK0015200	HMG	TR
BMSK0015202	HB-other	TF
BMSK0015207	HB-other	TF
BMSK0015209	HB-other	TF
BMSK0015214	HB-other	TF
BMSK0015220	C2H2	TF
BMSK0015232	C2H2	TF
BMSK0015233	MYB	TF
BMSK0015258	HB-other	TF
BMSK0015291	LIM	TF
BMSK0015292	LIM	TF
BMSK0015341	PHD	TR
BMSK0015354	PHD	TR
BMSK0015357	C2H2	TF
BMSK0015362	C2H2	TF
BMSK0015458	HB-other	TF
BMSK0015502	IWS1	TR
BMSK0015521	C2H2	TF
BMSK0015527	C2H2	TF
BMSK0015528	C2H2	TF
BMSK0015533	bZIP	TF
BMSK0015544	HMG	TR
BMSK0015545	HMG	TR
BMSK0015550	HMG	TR
BMSK0015558	MYB	TF
BMSK0015601	HB-other	TF
BMSK0015605	C2H2	TF
BMSK0015615	C2H2	TF
BMSK0015622	C2H2	TF
BMSK0015626	ARID	TR
BMSK0015645	C2H2	TF
BMSK0015647	Others	TR
BMSK0015648	Others	TR
BMSK0015653	C2H2	TF
BMSK0015685	Jumonji	TR
BMSK0015741	HB-other	TF
BMSK0015747	HB-other	TF
BMSK0015748	HB-other	TF
BMSK0015752	HB-other	TF
BMSK0015770	bHLH	TF
BMSK0015826	C2C2-GATA	TF
BMSK0016028	MYB	TF
BMSK0016029	MYB	TF
BMSK0016070	HB-other	TF
